# Supplementary material for: The genetics of fibromyalgia and its relationships to psychiatric and medical traits
Source: Nat Commun. 2026 Jul 28;17:6248. doi: 10.1038/s41467-026-75256-6 (PMC13415558; doi:10.1038/s41467-026-75256-6)
Supplement: Supplementary file 3 — Supplementary Data [file 41467_2026_75256_MOESM3_ESM.xlsx]

## Sheet: Index
Table	Description
SD1	Preliminary analysis: intra-cohort number of subjects and heritability
SD2	preliminary analysis: intra-cohort genetic correlations (rg)
SD3	Gene-based analysis (MAGMA) in EUR ancestry.
SD4	Gene-based analysis (MAGMA) in AFR ancestry.
SD5	Gene-based analysis (MAGMA) in AMR ancestry.
SD6	Gene-based analysis (MAGMA) in cross-ancestry meta-analysis.
SD7	Heritability estimates in the individual and meta-analyzed EUR cohorts (LDSC)
SD8	Inter-cohort genetic correlations in EUR (LDSC)
SD9	Genetic correlations between fibromyalgia and other traits (LDSC)
SD10	Lead SNPs in pain-leveraged fibromyalgia MTAG in subjects of EUR genetic ancestry - a comparison with GWAS results in EUR
SD11	Fibromyalgia MTAG leveraged by pain and MDD: leadSNPs
SD12	Mendelian randomization (MR; using MRlap) results with fibromyalgia as exposure (p-value threshold: 1xE-05)
SD13	Mendelian randomization (MR; using MRlap) results with fibromyalgia as outcome (p-value threshold: 1xE-05)
SD14	Mendelian randomization (MR; using MRlap) results with fibromyalgia as exposure (p-value threshold: 1xE-08)
SD15	Mendelian randomization (MR; using MRlap) results with fibromyalgia as outcome (p-value threshold: 1xE-08)
SD16	Mendelian Randomization (MR): Two-sample MR
SD17	Mendelian Randomization (MR): Horizontal pleiotropy test
SD18	Significant results of the local genetic correlations analysis (LAVA)
SD19	TWAS in EUR (FUSION)
SD20	Summary-based Mendelian Randomization (SMR) results
SD21	gSEM: confirmatory factor analysis (CFA)
SD22	Blood type distribution in UKBB participants

## Sheet: SD1
Supplementary Data 1: Preliminary analysis: intra-cohort number of subjects and heritability (stringent ICD-10 definition, less-stringent ICD-10 definition, and self report separated)
Cohort	Ancestry	Measurement	Cases	Controls	Total	Effective	h2 (SE)	Intercept (SE)	Ratio (SE)
AoU	EUR	ICD-10 (stringent*)	2932	212390	215322	11568.3	0.108 (0.037)	1.003 (0.008)	0.079 (0.213)
	EUR	ICD-10 (less-stringent**)	1951	210571	212522	7732.36	0.156 (0.044)	1.005 (0.006)	0.131 (0.167)
	EUR	Self Report	5339	208813	214152	20823.6	0.086 (0.018)	1.006 (0.007)	0.102 (0.125)
MVP	EUR	ICD-10 (stringent*)	24041	384196	408237	90500.9	0.043 (0.005)	1.010 (0.008)	0.076 (0.059)
	EUR	ICD-10 (less-stringent**)	20847	379286	400133	79043.5	0.030 (0.003)	1.013 (0.008)	0.084 (0.053)
UKBB	EUR (1)	ICD-10 (stringent*)	2328	374731	377059	9254.51	0.2365 (0.0456)	0.997 (0.006)	< 0
	EUR (2)	ICD-10 (stringent*)	329	52072	52401	1307.74
	EUR (1)	Self Report	1666	374840	376506	6634.51	0.061 (0.044)	0.996 (0.006)	< 0
	EUR (2)	Self Report	228	52081	52309	908.025
* 1 inpatient visit and/or 2 outpatient visits
** 1 outpatient visit

## Sheet: SD2
Supplementary Data 2: preliminary analysis: intra-cohort genetic correlations (rg) (stringent ICD-10 definition, less-stringent ICD-10 definition, and self report separated). Significant values after Bonferroni correction for seven tests (p<0.007) are in bold. All tests were two-sided.
Cohort 1	Measurement 1	Cohort 2	Measurement 2	rg (SE)	p-value
AoU	ICD-10 (stringent*)	AoU	ICD-10 (less-stringent**)	1.05 (0.3)	0.0004
AoU	ICD-10 (stringent*)	AoU	Self Report	1.28 (0.27)	1.86e-06
AoU	ICD-10 (non-stringent**)	AoU	Self Report	1.18 (0.27)	1.86e-06
MVP	ICD-10 (stringent*)	MVP	ICD-10 (less-stringent**)	1.02 (0.02)	0
UKBB	ICD-10 (stringent*)	UKBB	Self Report	0.73 (0.39)	0.058
UKBB	Self Report	AoU	Self Report	0.77 (0.3)	0.01
UKBB	ICD-10 (stringent*)	AoU	ICD-10 (stringent*)	1.07 (0.22)	8.99e-07
* 1 inpatient visit and/or 2 outpatient visits
** 1 outpatient visit

## Sheet: SD3
Supplementary Data 3: Gene-based analysis (MAGMA) in EUR ancestry. Significant values after FDR correction are in bold. All tests were two-sided.
Gene	Gene Symbol	Chr	Start (GRCh37)	Stop (GRCh37)	nSNPs	nParam	N	Z-stat	P-value	FDR P-value
ENSG00000186472	PCLO	7	82383329	82792246	1341	130	240278	6.2204	2.4796e-10	4.88531e-06
ENSG00000164068	RNF123	3	49726932	49758962	66	26	240278	6.1094	5e-10	4.9255e-06
ENSG00000187323	DCC	18	49866542	51057784	5430	318	240278	5.8901	1.9294e-09	1.2671e-05
ENSG00000145022	TCTA	3	49449639	49453908	6	4	240278	5.8715	2.1596e-09	1.06371e-05
ENSG00000164061	BSN	3	49591922	49708978	220	40	240278	5.6066	1.032e-08	4.06649e-05
ENSG00000183763	TRAIP	3	49866034	49894007	52	13	240278	5.5966	1.093e-08	3.58905e-05
ENSG00000164076	CAMKV	3	49895421	49907655	24	9	240278	5.555	1.3878e-08	3.90606e-05
ENSG00000184226	PCDH9	13	66876967	67804468	2811	277	240278	5.485	2.0674e-08	5.09149e-05
ENSG00000187492	CDHR4	3	49828165	49837268	21	12	240278	5.4785	2.1452e-08	4.69608e-05
ENSG00000003756	RBM5	3	50126341	50156454	48	19	240278	5.0344	2.3969e-07	0.000472237
ENSG00000138030	KHK	2	27309615	27323640	20	9	240278	5.0305	2.4457e-07	0.000438047
ENSG00000138028	CGREF1	2	27321757	27341995	47	17	240278	4.9972	2.9083e-07	0.000477494
ENSG00000157851	DPYSL5	2	27070615	27173219	190	26	240278	4.9403	3.9e-07	0.00059106
ENSG00000164078	MST1R	3	49924435	49941299	27	12	240278	4.8859	5.1482e-07	0.000724499
ENSG00000173531	MST1	3	49721380	49726934	9	4	240278	4.8855	5.1571e-07	0.000677368
ENSG00000176095	IP6K1	3	49761727	49823975	149	27	240278	4.8225	7.09e-07	0.000873045
ENSG00000001617	SEMA3F	3	50192478	50226508	75	24	240278	4.8044	7.7594e-07	0.000899269
ENSG00000149100	EIF3M	11	32605344	32627808	56	18	240278	4.8039	7.7818e-07	0.000851761
ENSG00000213699	SLC35F6	2	26987152	27004099	35	9	240278	4.8001	7.9291e-07	0.000822206
ENSG00000084693	AGBL5	2	27265232	27293490	55	24	240278	4.7988	7.98e-07	0.00078611
ENSG00000204296	TSBP1	6	32256303	32339684	922	67	240278	4.7668	9.3582e-07	0.000877977
ENSG00000115163	CENPA	2	26987157	27023935	92	17	240278	4.7153	1.2069e-06	0.00108083
ENSG00000084764	MAPRE3	2	27193480	27250064	88	30	240278	4.7142	1.2136e-06	0.00103958
ENSG00000004534	RBM6	3	49977440	50137478	401	41	240278	4.6888	1.3739e-06	0.00112786
ENSG00000124562	SNRPC	6	34725183	34741571	83	18	240278	4.6232	1.8896e-06	0.00148916
ENSG00000164077	MON1A	3	49946302	49967606	39	18	240278	4.5796	2.3296e-06	0.0017653
ENSG00000065609	SNAP91	6	84262599	84419410	355	65	240278	4.5521	2.6559e-06	0.00193802
ENSG00000173540	GMPPB	3	49754277	49761384	9	6	240278	4.5339	2.8956e-06	0.00200172
ENSG00000176020	AMIGO3	3	49754267	49761349	9	6	240278	4.5339	2.8956e-06	0.00200172
ENSG00000251322	SHANK3	22	51112843	51171726	155	48	240278	4.5083	3.2673e-06	0.00214574
ENSG00000138080	EMILIN1	2	27301435	27309271	10	7	240278	4.4946	3.4855e-06	0.0022152
ENSG00000164062	APEH	3	49711435	49721396	13	7	240278	4.4497	4.2992e-06	0.00264696
ENSG00000067560	RHOA	3	49396578	49450431	130	29	240278	4.4231	4.8645e-06	0.00290425
ENSG00000169777	TAS2R1	5	9629109	9712490	222	46	240278	4.3908	5.6469e-06	0.00327221
ENSG00000171634	BPTF	17	65821640	65980494	423	34	240278	4.3593	6.5251e-06	0.00367307
ENSG00000102974	CTCF	16	67596310	67673086	182	43	240278	4.3503	6.7981e-06	0.00372045
ENSG00000228008	CTD-2330K9.3	3	49941278	49954370	17	7	240278	4.3257	7.6023e-06	0.00404812
ENSG00000196821	C6orf106	6	34555065	34664636	429	47	240278	4.318	7.8726e-06	0.00408174
ENSG00000182179	UBA7	3	49842640	49851379	17	9	240278	4.3036	8.4031e-06	0.00424507
ENSG00000183798	EMILIN3	20	39988606	39995467	27	10	240278	4.2488	1.0748e-05	0.00529393
ENSG00000173402	DAG1	3	49506146	49573048	137	28	240278	4.2329	1.1533e-05	0.00554203
ENSG00000164663	USP49	6	41757634	41863099	299	43	240278	4.2076	1.2905e-05	0.00605367
ENSG00000170624	SGCD	5	155297354	156194799	2871	257	240278	4.2004	1.332e-05	0.00610304
ENSG00000136950	ARPC5L	9	127624409	127640003	26	11	240278	4.1999	1.3351e-05	0.00597821
ENSG00000136918	WDR38	9	127615755	127620160	15	5	240278	4.1914	1.3861e-05	0.00606865
ENSG00000101336	HCK	20	30639991	30689659	113	36	240278	4.1836	1.4346e-05	0.00614445
ENSG00000065060	UHRF1BP1	6	34759857	34850915	379	37	240278	4.1785	1.467e-05	0.00614954
ENSG00000060749	QSER1	11	32914724	33014862	231	25	240278	4.1717	1.5115e-05	0.00620408
ENSG00000039523	FAM65A	16	67552321	67580691	60	23	240278	4.1606	1.5871e-05	0.00638144
ENSG00000145040	UCN2	3	48599160	48601206	4	2	240278	4.1519	1.6486e-05	0.00649614
ENSG00000124593	PRICKLE4	6	41748087	41757879	47	16	240278	4.1488	1.6714e-05	0.00645685
ENSG00000168916	ZNF608	5	123972608	124084500	368	70	240278	4.1047	2.0239e-05	0.00766825
ENSG00000145029	NICN1	3	49460379	49466759	7	4	240278	4.0886	2.1699e-05	0.0080663
ENSG00000145020	AMT	3	49454211	49460186	8	3	240278	4.0859	2.1952e-05	0.00800923
ENSG00000182481	KPNA2	17	66031635	66042958	38	8	240278	4.0828	2.2245e-05	0.00796856
ENSG00000198563	DDX39B	6	31497996	31510225	97	27	240278	4.0117	3.0139e-05	0.0106035
ENSG00000102977	ACD	16	67691415	67694713	6	4	240278	3.9954	3.2295e-05	0.0111627
ENSG00000254870	ATP6V1G2-DDX39B	6	31497996	31514385	121	31	240278	3.9867	3.3501e-05	0.0113799
ENSG00000112578	BYSL	6	41888926	41900784	35	17	240278	3.9738	3.5362e-05	0.0118085
ENSG00000204469	PRRC2A	6	31588497	31605548	94	33	240278	3.9655	3.6619e-05	0.0120245
ENSG00000147677	EIF3H	8	117654369	117779164	311	43	240278	3.9627	3.7056e-05	0.0119685
ENSG00000204394	VARS	6	31745295	31763730	50	28	240278	3.9444	4e-05	0.012711
ENSG00000204410	MSH5	6	31707725	31732622	101	38	240278	3.9442	4.0029e-05	0.0125183
ENSG00000214643	DEFB133	6	49913814	49917157	13	6	240278	3.9239	4.3571e-05	0.0134131
ENSG00000137218	FRS3	6	41737914	41754280	57	20	240278	3.8984	4.8409e-05	0.0146731
ENSG00000196782	MAML3	4	140637907	141075338	1205	197	240278	3.8953	4.9043e-05	0.0146401
ENSG00000204531	POU5F1	6	31132119	31148508	201	37	240278	3.8919	4.974e-05	0.0146265
ENSG00000204463	BAG6	6	31606805	31620482	49	21	240278	3.8881	5.0524e-05	0.0146386
ENSG00000143994	ABHD1	2	27346682	27353680	13	6	240278	3.883	5.1596e-05	0.0147325
ENSG00000149292	TTC12	11	113185251	113254266	144	33	240278	3.8682	5.4818e-05	0.0154289
ENSG00000021826	CPS1	2	211342406	211543831	556	78	240278	3.8573	5.7318e-05	0.0159053
ENSG00000131503	ANKHD1	5	139781399	139929163	199	54	240278	3.8403	6.1447e-05	0.0166983
ENSG00000254996	ANKHD1-EIF4EBP3	5	139781493	139929154	199	54	240278	3.8403	6.1447e-05	0.0166983
ENSG00000186174	BCL9L	11	118764584	118796317	58	20	240278	3.8196	6.6846e-05	0.0177973
ENSG00000124641	MED20	6	41873092	41888877	33	14	240278	3.8156	6.7915e-05	0.0178408
ENSG00000255152	MSH5-SAPCD1	6	31707797	31732628	100	37	240278	3.815	6.8095e-05	0.0176527
ENSG00000015676	NUDCD3	7	44418720	44530479	237	23	240278	3.8089	6.9798e-05	0.0178592
ENSG00000204248	COL11A2	6	33130458	33160276	137	34	240278	3.7907	7.5114e-05	0.018973
ENSG00000152061	RABGAP1L	1	174128548	174964445	2307	63	240278	3.7904	7.5195e-05	0.0187531
ENSG00000159753	RLTPR	16	67678822	67691472	34	15	240278	3.7699	8.1643e-05	0.0201066
ENSG00000141458	NPC1	18	21086148	21166862	171	34	240278	3.7391	9.2333e-05	0.0224586
ENSG00000127831	VIL1	2	219283815	219318018	60	18	240278	3.7382	9.266e-05	0.0222633
ENSG00000175414	ARL10	5	175792471	175828866	104	36	240278	3.737	9.3126e-05	0.0221056
ENSG00000188786	MTF1	1	38275239	38325292	113	28	240278	3.734	9.4234e-05	0.0221024
ENSG00000114349	GNAT1	3	50229045	50233949	5	3	240278	3.7266	9.7056e-05	0.0224964
ENSG00000178409	BEND3	6	107386386	107436473	139	39	240278	3.7107	0.00010335	0.0236768
ENSG00000187672	ERC2	3	55542336	56502391	3051	279	240278	3.706	0.00010527	0.0238394
ENSG00000179761	PIPOX	17	27277531	27384234	246	66	240278	3.7058	0.00010538	0.0235931
ENSG00000175155	YPEL2	17	57409050	57479090	191	39	240278	3.6845	0.00011458	0.0253647
ENSG00000113391	FAM172A	5	92953775	93447404	875	89	240278	3.6788	0.00011718	0.025652
ENSG00000225399	RP11-3B7.1	3	49297518	49298744	5	3	240278	3.6751	0.00011888	0.0257382
ENSG00000234745	HLA-B	6	31321649	31324965	117	29	240278	3.662	0.00012511	0.0267926
ENSG00000099341	PSMD8	19	38865176	38874464	28	9	240278	3.661	0.00012562	0.0266125
ENSG00000114316	USP4	3	49315264	49378145	108	28	240278	3.6485	0.00013191	0.0276478
ENSG00000134851	TMEM165	4	56262124	56319564	166	25	240278	3.6321	0.00014056	0.0291507
ENSG00000248483	POU5F2	5	93070508	93077343	8	3	240278	3.631	0.00014118	0.0289743
ENSG00000094916	CBX5	12	54624724	54673886	53	16	240278	3.6274	0.00014313	0.0290716
ENSG00000185163	DDX51	12	132621139	132628880	43	13	240278	3.6247	0.00014464	0.0290785
ENSG00000204511	MCCD1	6	31496494	31498009	28	11	240278	3.6217	0.00014634	0.0291231
ENSG00000185684	EP400NL	12	132568828	132613029	175	16	240278	3.6199	0.00014733	0.029027
ENSG00000179915	NRXN1	2	50145643	51259674	3743	332	240278	3.6095	0.0001534	0.0299236
ENSG00000115365	LANCL1	2	211295973	211342376	127	19	240278	3.6069	0.00015493	0.0299258
ENSG00000170558	CDH2	18	25530930	25757410	482	80	240278	3.6054	0.00015581	0.0298036
ENSG00000113108	APBB3	5	139937853	139973337	51	32	240278	3.6031	0.00015722	0.0297841
ENSG00000121005	CRISPLD1	8	75896750	75946793	202	33	240278	3.596	0.00016155	0.0303129
ENSG00000188001	TPRG1	3	188665003	189043093	881	141	240278	3.5949	0.00016228	0.0301626
ENSG00000105655	ISYNA1	19	18545198	18549111	8	2	240278	3.5907	0.00016489	0.0303613
ENSG00000075884	ARHGAP15	2	143848931	144525921	1953	214	240278	3.5884	0.00016637	0.0303502
ENSG00000186838	SELV	19	40005753	40011326	25	16	240278	3.5815	0.00017082	0.0308761
ENSG00000101180	HRH3	20	60790026	60795323	11	8	240278	3.5619	0.00018412	0.0329776
ENSG00000134852	CLOCK	4	56294070	56413305	465	31	240278	3.5502	0.0001925	0.0341679
ENSG00000156050	FAM161B	14	74398204	74417117	69	15	240278	3.5498	0.00019277	0.0339103
ENSG00000135655	USP15	12	62654119	62811211	373	42	240278	3.5469	0.00019487	0.0339764
ENSG00000128594	LRRC4	7	127667124	127672160	12	7	240278	3.5451	0.0001962	0.0339082
ENSG00000233828	AC008394.1	5	86512423	86534822	51	17	240278	3.5402	0.00019988	0.0342438
ENSG00000226979	LTA	6	31539831	31542101	10	6	240278	3.5362	0.00020296	0.0344717
ENSG00000165983	PTER	10	16478942	16555736	277	43	240278	3.5284	0.00020906	0.0352043
ENSG00000103449	SALL1	16	51169886	51185278	27	16	240278	3.5216	0.0002145	0.0358142
ENSG00000188921	PTPLAD2	9	20995306	21031635	160	27	240278	3.5126	0.0002219	0.0367384
ENSG00000065989	PDE4A	19	10527449	10580305	153	34	240278	3.512	0.00022234	0.0365045
ENSG00000151577	DRD3	3	113847499	113918254	224	47	240278	3.5039	0.00022927	0.0373312
ENSG00000263020	CSNK2B-LY6G5B-1181	6	31633879	31641323	29	18	240278	3.4907	0.00024084	0.0388937
ENSG00000148219	ASTN2	9	119187504	120177348	3359	358	240278	3.4798	0.00025089	0.0401873
ENSG00000110921	MVK	12	110011060	110035067	82	21	240278	3.4793	0.00025136	0.0399379
ENSG00000268805	PRED57	21	46511596	46515493	14	7	240278	3.4685	0.00026169	0.0412465
ENSG00000188766	SPRED3	19	38879061	38886881	27	6	240278	3.4661	0.000264	0.0412804
ENSG00000183671	GPR1	2	207040040	207082771	144	32	240278	3.4628	0.0002673	0.0414673
ENSG00000178149	DALRD3	3	49052921	49059726	16	11	240278	3.4609	0.00026917	0.0414312
ENSG00000155511	GRIA1	5	152869175	153193429	1228	125	240278	3.4573	0.00027276	0.0416583
ENSG00000182700	IGIP	5	139505521	139508391	4	2	240278	3.4536	0.00027662	0.0419228
ENSG00000196455	PIK3R4	3	130397779	130465673	197	19	240278	3.4511	0.00027918	0.0419878
ENSG00000160683	CXCR5	11	118754475	118768508	44	16	240278	3.4491	0.00028122	0.0419742
ENSG00000169313	P2RY12	3	151055168	151102600	154	33	240278	3.441	0.00028974	0.0429207
ENSG00000128989	ARPP19	15	52839242	52862080	79	13	240278	3.4397	0.00029116	0.0428092
ENSG00000237435	RP11-147C23.1	1	96403457	96488436	222	50	240278	3.4278	0.0003042	0.0443952
ENSG00000147905	ZCCHC7	9	37120536	37358146	446	61	240278	3.4216	0.00031126	0.0450915
ENSG00000204084	INPP5B	1	38326369	38412729	301	45	240278	3.42	0.00031305	0.0450198
ENSG00000141314	RHBDL3	17	30593195	30651680	221	46	240278	3.4049	0.00033098	0.0472534
ENSG00000158201	ABHD3	18	19230858	19284766	97	18	240278	3.4031	0.00033307	0.0472097
ENSG00000105656	ELL	19	18553473	18632937	257	28	240278	3.3975	0.00034007	0.0478576
ENSG00000073711	PPP2R3A	3	135684515	135866733	371	51	240278	3.3942	0.00034415	0.0480883
ENSG00000130511	SSBP4	19	18529674	18545372	45	16	240278	3.3929	0.00034577	0.0479744
ENSG00000198589	LRBA	4	151185594	151936879	1925	136	240278	3.3883	0.0003517	0.0484559
ENSG00000166118	SPATA19	11	133710526	133715433	30	5	240278	3.3846	0.00035638	0.0487597
ENSG00000185670	ZBTB3	11	62515791	62521660	12	7	240278	3.3828	0.00035881	0.0487536
ENSG00000182346	DAOA	13	106118216	106143383	127	17	240278	3.3821	0.00035967	0.0485357
ENSG00000169629	RGPD8	2	113127669	113192065	42	16	240278	3.3772	0.00036613	0.0490714
ENSG00000130244	FAM98C	19	38893775	38899728	27	5	240278	3.3685	0.00037796	0.049977
ENSG00000186448	ZNF197	3	44626380	44689963	124	30	240278	3.3687	0.00037759	0.0502654
ENSG00000144792	ZNF660	3	44619715	44641186	55	21	240278	3.3612	0.00038798	0.0509599
ENSG00000135097	MSI1	12	120779133	120806983	55	16	240278	3.3567	0.00039442	0.0514627
ENSG00000126215	XRCC3	14	104163946	104181841	45	15	240278	3.3558	0.00039564	0.0512822
ENSG00000100221	JOSD1	22	39081548	39097561	23	12	240278	3.3429	0.00041448	0.0533731
ENSG00000170209	ANKK1	11	113258513	113271140	50	14	240278	3.3414	0.00041684	0.0533285
ENSG00000167264	DUS2	16	68021649	68113223	231	37	240278	3.3349	0.00042666	0.0542326
ENSG00000141452	C18orf8	18	21083473	21111746	54	16	240278	3.3343	0.00042758	0.0540012
ENSG00000240053	LY6G5B	6	31637944	31641553	15	10	240278	3.3282	0.00043697	0.0548356
ENSG00000157191	NECAP2	1	16767167	16786573	37	15	240278	3.323	0.00044524	0.0555197
ENSG00000179168	GGN	19	38874905	38878722	13	5	240278	3.3222	0.00044656	0.0553341
ENSG00000119335	SET	9	131445703	131458679	23	9	240278	3.321	0.00044847	0.0552235
ENSG00000214575	CPEB1	15	83211951	83317612	366	56	240278	3.3204	0.00044947	0.0550028
ENSG00000137259	HIST1H2AB	6	26033320	26033796	5	3	240278	3.3143	0.00045937	0.0558673
ENSG00000112290	WASF1	6	110421022	110501207	259	26	240278	3.2954	0.00049135	0.05939
ENSG00000141098	GFOD2	16	67708434	67753324	119	33	240278	3.2951	0.00049192	0.0590964
ENSG00000144893	MED12L	3	150803484	151154860	1085	108	240278	3.287	0.00050639	0.060466
ENSG00000130427	EPO	7	100318423	100321323	12	7	240278	3.2777	0.00052327	0.0621052
ENSG00000060491	OGFR	20	61436187	61445352	41	13	240278	3.2754	0.00052749	0.0622312
ENSG00000144218	AFF3	2	100162323	100759201	1688	190	240278	3.272	0.00053388	0.0626101
ENSG00000135913	USP37	2	219314974	219433084	239	33	240278	3.272	0.00053395	0.0622478
ENSG00000151224	MAT1A	10	82031576	82049440	61	17	240278	3.2719	0.00053412	0.0619014
ENSG00000119723	COQ6	14	74416629	74430373	58	15	240278	3.2697	0.00053824	0.0620141
ENSG00000095981	KCNK16	6	39282474	39290744	35	11	240278	3.2684	0.00054076	0.0619422
ENSG00000072736	NFATC3	16	68118654	68263162	387	41	240278	3.2624	0.00055244	0.0629143
ENSG00000119487	MAPKAP1	9	128199672	128469513	760	90	240278	3.258	0.00056097	0.0635186
ENSG00000213722	DDAH2	6	31694815	31698394	11	7	240278	3.256	0.00056497	0.0636059
ENSG00000163032	VSNL1	2	17720393	17838285	473	37	240278	3.2554	0.0005662	0.0633822
ENSG00000149295	DRD2	11	113280318	113346413	178	39	240278	3.2532	0.0005705	0.0635028
ENSG00000235750	KIAA0040	1	175126123	175162135	102	22	240278	3.2504	0.00057613	0.0637692
ENSG00000187145	MRPS21	1	150266289	150281414	55	17	240278	3.2493	0.0005785	0.0636738
ENSG00000236980	C3orf84	3	49215065	49229291	26	11	240278	3.2468	0.00058358	0.0638761
ENSG00000204287	HLA-DRA	6	32407619	32412823	64	14	240278	3.245	0.00058722	0.0639194
ENSG00000184967	NOC4L	12	132628993	132637013	25	15	240278	3.2439	0.00058952	0.0638172
ENSG00000134250	NOTCH2	1	120454176	120612240	205	28	240278	3.2384	0.00060109	0.0647141
ENSG00000221988	PPT2	6	32121218	32134011	56	23	240278	3.2351	0.00060798	0.0651001
ENSG00000261086	RP11-379H8.1	15	83209620	83231124	53	19	240278	3.2337	0.00061099	0.0650688
ENSG00000111679	PTPN6	12	7055631	7070479	17	11	240278	3.2301	0.0006187	0.0655356
ENSG00000119283	TRIM67	1	231297858	231357302	213	46	240278	3.2294	0.00062021	0.0653443
ENSG00000042813	ZPBP	7	49890017	50160925	700	62	240278	3.2281	0.00062311	0.0653006
ENSG00000106348	IMPDH1	7	128032331	128050306	66	18	240278	3.2255	0.00062867	0.0655347
ENSG00000147679	UTP23	8	117778742	117861702	210	44	240278	3.2244	0.00063121	0.0654532
ENSG00000172728	FUT10	8	33228342	33330940	395	46	240278	3.2244	0.00063128	0.0651177
ENSG00000204536	CCHCR1	6	31110216	31126015	149	30	240278	3.2155	0.000651	0.0668021
ENSG00000219438	FAM19A5	22	48885272	49246724	1980	293	240278	3.2126	0.00065776	0.067146
ENSG00000151148	UBE3B	12	109915207	109974507	183	38	240278	3.2103	0.00066294	0.067326
ENSG00000213719	CLIC1	6	31698358	31707540	36	24	240278	3.2032	0.00067946	0.0686499
ENSG00000224997	AL049840.1	14	104177607	104179149	3	2	240278	3.2032	0.00067966	0.0683197
ENSG00000161642	ZNF385A	12	54762917	54785082	47	17	240278	3.203	0.00068002	0.0680089
ENSG00000196092	PAX5	9	36833272	37034103	841	145	240278	3.2022	0.00068185	0.0678475
ENSG00000240720	LRRD1	7	91741473	91808845	130	17	240278	3.2013	0.00068413	0.0677323
ENSG00000081154	PCNP	3	101292939	101313281	63	16	240278	3.1992	0.00068915	0.0678882
ENSG00000183431	SF3A3	1	38422647	38456593	115	27	240278	3.1946	0.00070015	0.0686286
ENSG00000115514	TXNDC9	2	99935445	99957165	56	15	240278	3.1937	0.00070235	0.0685035
ENSG00000137106	GRHPR	9	37422663	37436987	23	13	240278	3.1918	0.00070704	0.0686212
ENSG00000171681	ATF7IP	12	14518610	14651697	441	57	240278	3.1836	0.00072722	0.0702338
ENSG00000070214	SLC44A1	9	108006903	108201452	504	54	240278	3.1794	0.00073785	0.0709128
ENSG00000144580	RQCD1	2	219433303	219461803	52	15	240278	3.1782	0.00074108	0.0708775
ENSG00000132793	LPIN3	20	39969560	39989222	66	23	240278	3.1779	0.0007418	0.0706036
ENSG00000089163	SIRT4	12	120740119	120751052	38	10	240278	3.1754	0.00074813	0.0708637
ENSG00000178952	TUFM	16	28853732	28857729	7	2	240278	3.168	0.00076748	0.0723488
ENSG00000179562	GCC1	7	127220672	127233665	31	11	240278	3.1664	0.00077156	0.072387
ENSG00000181751	C5orf30	5	102594403	102614361	46	12	240278	3.1652	0.00077485	0.0723512
ENSG00000185052	SLC24A3	20	19193290	19703581	1594	211	240278	3.164	0.00077799	0.0723017
ENSG00000196141	SPATS2L	2	201170604	201346986	445	92	240278	3.1519	0.00081106	0.0750211
ENSG00000131773	KHDRBS3	8	136469700	136668965	501	57	240278	3.1456	0.00082859	0.0762845
ENSG00000174944	P2RY14	3	150929905	150996255	179	33	240278	3.1397	0.00084561	0.0774893
ENSG00000173715	C11orf80	11	66511922	66610987	152	52	240278	3.1375	0.00085187	0.0777016
ENSG00000165323	FAT3	11	92085262	92629618	1215	132	240278	3.1366	0.00085456	0.0775877
ENSG00000167378	IRGQ	19	44088521	44100287	22	13	240278	3.1313	0.00087025	0.0786498
ENSG00000256966	RP11-613M10.8	9	37512544	37592466	284	46	240278	3.1292	0.00087642	0.0788458
ENSG00000163412	EIF4E3	3	71724567	71803924	276	57	240278	3.1283	0.0008791	0.0787274
ENSG00000133874	RNF122	8	33405273	33424643	55	11	240278	3.1278	0.0008807	0.0785138
ENSG00000185022	MAFF	22	38597889	38612518	36	8	240278	3.1267	0.00088381	0.0784361
ENSG00000143028	SYPL2	1	110009180	110024759	50	8	240278	3.125	0.00088908	0.07855
ENSG00000111981	ULBP1	6	150285143	150294846	51	7	240278	3.1245	0.00089048	0.0783225
ENSG00000063015	SEZ6	17	27281919	27333458	92	24	240278	3.1232	0.00089461	0.078336
ENSG00000001630	CYP51A1	7	91741465	91772266	58	8	240278	3.117	0.00091336	0.079624
ENSG00000113312	TTC1	5	159436120	159492550	158	26	240278	3.117	0.00091359	0.0792932
ENSG00000129595	EPB41L4A	5	111478138	111755013	1071	111	240278	3.1121	0.00092868	0.0802494
ENSG00000158417	EIF5B	2	99953816	100017789	174	31	240278	3.1091	0.00093819	0.0807171
ENSG00000136935	GOLGA1	9	127640646	127710771	154	29	240278	3.1084	0.0009406	0.0805726
ENSG00000104635	SLC39A14	8	22224762	22291642	294	36	240278	3.1067	0.00094583	0.0806699
ENSG00000268936	AP003062.1	11	134855246	134856693	7	4	240278	3.103	0.0009578	0.0813387
ENSG00000108666	C17orf75	17	30651584	30677042	44	17	240278	3.0999	0.00096807	0.081858
ENSG00000169554	ZEB2	2	145141648	145282147	235	71	240278	3.0949	0.00098444	0.0828865
ENSG00000110395	CBL	11	119076752	119178859	162	29	240278	3.0933	0.00098984	0.0829865
ENSG00000143369	ECM1	1	150480538	150486265	12	5	240278	3.0887	0.0010052	0.0839172
ENSG00000260836	RP11-152F13.10	15	83208783	83224682	35	16	240278	3.0873	0.0010099	0.0839538
ENSG00000273303	RP11-944L7.5	3	44607051	44635665	77	21	240278	3.0871	0.0010106	0.083659
ENSG00000140598	EFTUD1	15	82422571	82555104	507	69	240278	3.0848	0.0010183	0.0839437
ENSG00000130811	EIF3G	19	10225693	10230596	18	9	240278	3.0834	0.0010233	0.0840044
ENSG00000204482	LST1	6	31553901	31556686	19	12	240278	3.0797	0.0010361	0.0847022
ENSG00000173421	CCDC36	3	49235861	49295537	114	31	240278	3.0786	0.0010398	0.0846535
ENSG00000124812	CRISP1	6	49801970	49844809	132	13	240278	3.0753	0.0010515	0.0852537
ENSG00000196345	ZKSCAN7	3	44596685	44624975	89	21	240278	3.0745	0.0010543	0.0851304
ENSG00000185129	PURA	5	139487362	139496321	13	9	240278	3.0715	0.0010649	0.0856353
ENSG00000168488	ATXN2L	16	28834356	28848558	39	7	240278	3.0707	0.0010679	0.0855275
ENSG00000139990	DCAF5	14	69517598	69619867	172	36	240278	3.0703	0.0010694	0.0853009
ENSG00000044012	GUCA2B	1	42619092	42621495	7	4	240278	3.0688	0.0010745	0.0853621
ENSG00000186714	CCDC73	11	32623792	32816204	618	59	240278	3.068	0.0010776	0.0852646
ENSG00000125970	RALY	20	32581452	32696114	198	37	240278	3.0675	0.0010793	0.0850575
ENSG00000110934	BIN2	12	51674822	51718452	176	24	240278	3.0663	0.0010835	0.0850483
ENSG00000164620	RELL2	5	141016517	141020644	9	5	240278	3.0652	0.0010875	0.0850235
ENSG00000127914	AKAP9	7	91570181	91739987	372	22	240278	3.0643	0.0010907	0.0849366
ENSG00000172995	ARPP21	3	35680437	35835988	392	77	240278	3.0627	0.0010966	0.0850599
ENSG00000173599	PC	11	66615704	66725847	270	54	240278	3.059	0.0011105	0.0858003
ENSG00000114861	FOXP1	3	71003844	71633140	1570	219	240278	3.0565	0.0011196	0.0861655
ENSG00000105401	CDC37	19	10501810	10530797	96	18	240278	3.0555	0.0011233	0.0861138
ENSG00000105705	SUGP1	19	19386827	19431653	119	22	240278	3.0553	0.0011243	0.0858564
ENSG00000204389	HSPA1A	6	31783291	31785723	4	2	240278	3.0478	0.0011524	0.0876625
ENSG00000083937	CHMP2B	3	87276421	87304698	93	27	240278	3.0437	0.0011686	0.0885529
ENSG00000172594	SMPDL3A	6	123110315	123130865	75	22	240278	3.0427	0.0011723	0.0884929
ENSG00000141431	ASXL3	18	31158579	31331156	483	69	240278	3.0414	0.0011773	0.0885312
ENSG00000139428	MMAB	12	109991542	110011679	90	18	240278	3.041	0.001179	0.0883219
ENSG00000115561	CHMP3	2	86730554	86948245	576	77	240278	3.0392	0.0011859	0.0885023
ENSG00000112337	SLC17A2	6	25912982	25930946	88	23	240278	3.0364	0.001197	0.0889936
ENSG00000146039	SLC17A4	6	25754927	25781419	139	33	240278	3.035	0.0012028	0.0890886
ENSG00000089169	RPH3A	12	113008184	113336686	637	127	240278	3.0348	0.0012035	0.0888066
ENSG00000151338	MIPOL1	14	37667118	38021566	785	80	240278	3.0313	0.0012175	0.0895044
ENSG00000188732	FAM221A	7	23719749	23742868	89	19	240278	3.0302	0.001222	0.0895013
ENSG00000148842	CNNM2	10	104678050	104849978	480	50	240278	3.0274	0.0012333	0.0899944
ENSG00000099338	CATSPERG	19	38826415	38861589	140	25	240278	3.0256	0.0012409	0.0902148
ENSG00000128604	IRF5	7	128577666	128590089	46	18	240278	3.0253	0.001242	0.0899628
ENSG00000139636	LMBR1L	12	49490919	49504683	25	11	240278	3.0217	0.0012569	0.0907086
ENSG00000255587	RAB44	6	36683256	36699870	28	18	240278	3.0213	0.0012586	0.0904998
ENSG00000104043	ATP8B4	15	50150435	50475014	1155	122	240278	3.021	0.0012598	0.0902567
ENSG00000185722	ANKFY1	17	4067201	4167274	235	31	240278	3.0184	0.0012707	0.0907077
ENSG00000249884	RNF103-CHMP3	2	86732791	86948245	573	77	240278	3.0172	0.0012754	0.0907146
ENSG00000204351	SKIV2L	6	31926857	31937532	40	22	240278	3.0152	0.0012842	0.0910119
ENSG00000132792	CTNNBL1	20	36322408	36500531	317	41	240278	3.0125	0.0012953	0.0914695
ENSG00000119777	TMEM214	2	27255778	27264563	10	6	240278	3.0107	0.0013032	0.0916987
ENSG00000108671	PSMD11	17	30771279	30810336	59	20	240278	3.0104	0.0013045	0.0914636
ENSG00000166278	C2	6	31865562	31913449	188	68	240278	3.0092	0.0013095	0.0914885
ENSG00000184838	PRR16	5	119799973	120023027	1030	115	240278	3.0089	0.0013108	0.0912558
ENSG00000184056	VPS33B	15	91541646	91565833	87	19	240278	3.0068	0.0013202	0.0915866
ENSG00000258388	PPT2-EGFL8	6	32121622	32139755	72	29	240278	3.0058	0.0013245	0.0915625
ENSG00000167491	GATAD2A	19	19496635	19619740	323	47	240278	3.0007	0.0013468	0.0927785
ENSG00000135945	REV1	2	100016938	100106497	257	29	240278	2.9936	0.0013786	0.0946382
ENSG00000170890	PLA2G1B	12	120759914	120765592	9	3	240278	2.9913	0.0013891	0.0950279
ENSG00000100206	DMC1	22	38914954	38966291	78	23	240278	2.9908	0.0013914	0.0948559
ENSG00000110422	HIPK3	11	33278218	33378569	249	32	240278	2.9904	0.0013929	0.0946307
ENSG00000064835	POU1F1	3	87308554	87325737	46	13	240278	2.9903	0.0013935	0.0943462
ENSG00000148484	RSU1	10	16632610	16859527	905	148	240278	2.9894	0.0013977	0.0943065
ENSG00000187097	ENTPD5	14	74424713	74486102	274	37	240278	2.9887	0.0014009	0.0941998
ENSG00000140511	HAPLN3	15	89420519	89438857	90	19	240278	2.9885	0.0014017	0.093933
ENSG00000230610	AL929472.1	1	38292232	38293886	4	2	240278	2.9856	0.0014152	0.0945162
ENSG00000196542	SPTSSB	3	161062580	161090668	131	27	240278	2.9852	0.0014168	0.0943034
ENSG00000181163	NPM1	5	170814120	170838141	86	12	240278	2.985	0.0014178	0.0940522
ENSG00000188730	VWC2	7	49813257	49961546	338	66	240278	2.9848	0.0014186	0.0937895
ENSG00000106460	TMEM106B	7	12250867	12282993	189	16	240278	2.9808	0.0014375	0.094563
ENSG00000106692	FKTN	9	108320411	108403399	225	41	240278	2.9808	0.0014375	0.094563
ENSG00000130726	TRIM28	19	59055458	59062089	11	6	240278	2.9787	0.0014472	0.0947267
ENSG00000170175	CHRNB1	17	7348380	7361026	35	8	240278	2.9758	0.0014609	0.0953068
ENSG00000177684	DEFB114	6	49927962	49931818	15	5	240278	2.9717	0.0014808	0.0962862
ENSG00000106701	FSD1L	9	108210077	108314714	299	43	240278	2.9609	0.0015339	0.0994108
ENSG00000171853	TRAPPC12	2	3383446	3488865	400	64	240278	2.9599	0.0015387	0.099395
ENSG00000147912	FBXO10	9	37510889	37588871	273	44	240278	2.9591	0.0015429	0.0993406
ENSG00000047932	GOPC	6	117639374	117923691	1017	92	240278	2.957	0.0015532	0.099678
ENSG00000084754	HADHA	2	26413504	26467594	104	10	240278	2.9552	0.0015623	0.0999365
ENSG00000166965	RCCD1	15	91498100	91506349	25	9	240278	2.9541	0.0015677	0.0999574
ENSG00000116604	MEF2D	1	156433519	156470620	79	23	240278	2.9445	0.0016173	0.102787
ENSG00000148843	PDCD11	10	105156405	105206049	116	34	240278	2.9436	0.001622	0.102754
ENSG00000144161	ZC3H8	2	112969102	113012713	82	21	240278	2.9398	0.0016421	0.103694
ENSG00000085872	CHERP	19	16628700	16653341	83	22	240278	2.9356	0.0016643	0.104761
ENSG00000119725	ZNF410	14	74353320	74399214	179	19	240278	2.9347	0.0016695	0.104753
ENSG00000168959	GRM5	11	88237744	88799113	2321	126	240278	2.9309	0.0016898	0.10569
ENSG00000160185	UBASH3A	21	43824008	43867791	232	41	240278	2.9277	0.0017075	0.106459
ENSG00000154582	TCEB1	8	74851404	74884522	114	21	240278	2.926	0.0017165	0.106683
ENSG00000103066	PLA2G15	16	68279207	68294961	51	15	240278	2.9248	0.0017236	0.106787
ENSG00000175768	TOMM5	9	37582643	37592639	28	8	240278	2.9198	0.0017513	0.108163
ENSG00000204520	MICA	6	31371356	31383092	208	35	240278	2.9184	0.0017592	0.108312
ENSG00000213760	ATP6V1G2	6	31512239	31516204	21	12	240278	2.9177	0.0017634	0.108232
ENSG00000108469	RECQL5	17	73622925	73663269	90	27	240278	2.9162	0.0017716	0.108398
ENSG00000110906	KCTD10	12	109886461	109915349	145	20	240278	2.9153	0.0017766	0.108367
ENSG00000226124	FTCDNL1	2	200625267	200715896	215	58	240278	2.9118	0.0017966	0.109249
ENSG00000197324	LRP10	14	23340822	23350789	14	9	240278	2.911	0.0018013	0.109198
ENSG00000113073	SLC4A9	5	139739787	139754728	24	13	240278	2.9076	0.0018212	0.110065
ENSG00000048162	NOP16	5	175810949	175815976	16	8	240278	2.9073	0.0018229	0.109831
ENSG00000133794	ARNTL	11	13298199	13408813	312	68	240278	2.9072	0.0018231	0.109508
ENSG00000234965	SHISA8	22	42307297	42310570	14	5	240278	2.9058	0.0018317	0.10969
ENSG00000170035	UBE2E3	2	181831975	181941312	483	29	240278	2.9051	0.0018355	0.109585
ENSG00000196683	TOMM7	7	22852251	22862470	65	9	240278	2.9032	0.0018471	0.109944
ENSG00000214753	HNRNPUL2	11	62480102	62494821	27	15	240278	2.9024	0.0018515	0.109874
ENSG00000131015	ULBP2	6	150263136	150270371	26	9	240278	2.902	0.0018539	0.109686
ENSG00000187010	RHD	1	25598884	25656936	31	19	240278	2.9011	0.001859	0.109659
ENSG00000138668	HNRNPD	4	83273651	83295656	65	14	240278	2.9009	0.0018605	0.10942
ENSG00000243317	C7orf73	7	135347244	135378166	126	25	240278	2.9007	0.0018619	0.109176
ENSG00000251012	RP11-484M3.5	3	118866222	118906654	209	43	240278	2.9	0.001866	0.109092
ENSG00000178188	SH2B1	16	28857921	28885526	77	10	240278	2.8934	0.0019056	0.111077
ENSG00000185008	ROBO2	3	75955846	77699115	5762	474	240278	2.8913	0.0019183	0.111488
ENSG00000163421	PROK2	3	71820807	71834357	35	17	240278	2.891	0.0019199	0.111253
ENSG00000177694	NAALADL2	3	174156363	175523428	5090	408	240278	2.8909	0.0019204	0.110955
ENSG00000076685	NT5C2	10	104845940	104953056	267	32	240278	2.8861	0.0019503	0.112353
ENSG00000197724	PHF2	9	96338689	96441869	524	59	240278	2.885	0.0019572	0.112422
ENSG00000047936	ROS1	6	117609463	117747018	460	86	240278	2.8819	0.0019762	0.113183
ENSG00000124568	SLC17A1	6	25783125	25832287	197	47	240278	2.8788	0.0019961	0.113992
ENSG00000152430	BOLL	2	198591603	198651486	73	24	240278	2.8751	0.0020193	0.114983
ENSG00000156030	ELMSAN1	14	74181825	74256988	222	54	240278	2.875	0.0020204	0.114714
ENSG00000167110	GOLGA2	9	131018108	131038274	41	12	240278	2.8739	0.0020274	0.114781
ENSG00000150656	CNDP1	18	72201675	72254448	196	63	240278	2.8737	0.0020282	0.114497
ENSG00000175606	TMEM70	8	74884672	74895018	49	9	240278	2.8725	0.002036	0.114609
ENSG00000115204	MPV17	2	27532360	27548547	28	15	240278	2.8687	0.0020608	0.115675
ENSG00000118596	SLC16A7	12	59989848	60176395	544	47	240278	2.8649	0.0020855	0.116729
ENSG00000140553	UNC45A	15	91473410	91497323	88	17	240278	2.8645	0.0020882	0.116549
ENSG00000128573	FOXP2	7	113726382	114333827	1360	157	240278	2.8635	0.0020952	0.116609
ENSG00000135374	ELF5	11	34500340	34535352	132	20	240278	2.8613	0.0021092	0.117058
ENSG00000143499	SMYD2	1	214454445	214510474	201	34	240278	2.8574	0.0021354	0.118179
ENSG00000188107	EYS	6	64429876	66417118	7502	358	240278	2.8574	0.0021358	0.11787
ENSG00000173769	TOPAZ1	3	44283378	44373590	203	26	240278	2.8566	0.0021413	0.117843
ENSG00000161526	SAP30BP	17	73663196	73704142	91	26	240278	2.856	0.002145	0.117718
ENSG00000143374	TARS2	1	150459887	150480078	76	17	240278	2.8476	0.0022023	0.120527
ENSG00000158411	MITD1	2	99777890	99797521	48	8	240278	2.8475	0.0022031	0.120237
ENSG00000268790	CTC-429P9.4	19	16688453	16770926	267	44	240278	2.8447	0.0022227	0.120971
ENSG00000105085	MED26	19	16685718	16739873	170	25	240278	2.8407	0.0022507	0.122158
ENSG00000225781	OR6V1	7	142749417	142750444	8	4	240278	2.8388	0.0022641	0.122548
ENSG00000178093	TSSK6	19	19623227	19626838	7	3	240278	2.8386	0.0022654	0.122282
ENSG00000043143	JADE2	5	133860003	133918918	203	45	240278	2.8383	0.002268	0.122088
ENSG00000182901	RGS7	1	240931554	241520530	2137	253	240278	2.8381	0.0022689	0.121803
ENSG00000057704	TMCC3	12	94960900	95044338	347	74	240278	2.8378	0.002271	0.121585
ENSG00000215440	NPEPL1	20	57264187	57294294	129	30	240278	2.8363	0.0022823	0.121859
ENSG00000268485	AC104841.2	2	242167319	242168850	4	2	240278	2.836	0.0022838	0.121609
ENSG00000204231	RXRB	6	33161365	33168630	17	8	240278	2.8352	0.0022896	0.121589
ENSG00000196914	ARHGEF12	11	120207787	120360645	291	41	240278	2.8335	0.0023023	0.121935
ENSG00000177489	OR2G2	1	247751662	247752615	4	2	240278	2.8329	0.0023065	0.12183
ENSG00000139668	WDFY2	13	52158644	52336171	334	67	240278	2.832	0.0023131	0.121852
ENSG00000112039	FANCE	6	35420138	35434880	59	13	240278	2.83	0.0023277	0.122294
ENSG00000204428	LY6G5C	6	31644461	31651817	19	8	240278	2.8284	0.0023387	0.122545
ENSG00000140749	IGSF6	16	21652609	21663981	20	8	240278	2.8235	0.0023753	0.123969
ENSG00000161996	WDR90	16	699311	717833	65	9	240278	2.8235	0.0023753	0.123969
ENSG00000250038	RP11-180C1.1	4	28363901	28404486	150	24	240278	2.8221	0.0023856	0.124013
ENSG00000138468	SENP7	3	101043049	101232085	595	27	240278	2.822	0.0023861	0.123713
ENSG00000182704	TSKU	11	76493295	76509198	32	11	240278	2.8196	0.0024038	0.124304
ENSG00000134243	SORT1	1	109852192	109940573	172	29	240278	2.8186	0.0024119	0.124396
ENSG00000083097	DOPEY1	6	83777385	83881069	184	32	240278	2.8161	0.0024306	0.125033
ENSG00000157107	FCHO2	5	72251808	72386349	256	25	240278	2.8122	0.0024605	0.126242
ENSG00000204435	CSNK2B	6	31633013	31638120	24	15	240278	2.8101	0.0024762	0.126717
ENSG00000143156	NME7	1	169101769	169337205	906	48	240278	2.8094	0.0024814	0.126654
ENSG00000100814	CCNB1IP1	14	20779527	20801471	86	20	240278	2.807	0.0025006	0.127304
ENSG00000004864	SLC25A13	7	95749532	95951459	392	46	240278	2.8049	0.0025169	0.127804
ENSG00000137875	BCL2L10	15	52401460	52404972	12	4	240278	2.8001	0.002554	0.129355
ENSG00000197948	FCHSD1	5	141018869	141030986	37	23	240278	2.799	0.0025628	0.129467
ENSG00000234857	HNRNPUL2-BSCL2	11	62457747	62494856	84	28	240278	2.7938	0.002605	0.131263
ENSG00000185352	HS6ST3	13	96743093	97485671	1870	230	240278	2.7937	0.0026056	0.130958
ENSG00000258839	MC1R	16	89978527	89987385	54	13	240278	2.7924	0.0026158	0.131136
ENSG00000146047	HIST1H2BA	6	25727137	25727573	6	2	240278	2.7911	0.0026261	0.131318
ENSG00000015520	NPC1L1	7	44552134	44580914	49	22	240278	2.7899	0.0026365	0.131505
ENSG00000115963	RND3	2	151324709	151395525	183	45	240278	2.787	0.00266	0.132342
ENSG00000123975	CKS2	9	91926113	91931618	22	12	240278	2.7843	0.0026819	0.133095
ENSG00000168000	BSCL2	11	62457747	62477317	46	19	240278	2.7808	0.0027116	0.134231
ENSG00000109118	PHF12	17	27232268	27278789	81	31	240278	2.7791	0.0027258	0.134596
ENSG00000146007	ZMAT2	5	140078265	140086248	17	6	240278	2.7768	0.0027452	0.135215
ENSG00000151276	MAGI1	3	65339200	66024509	2517	285	240278	2.776	0.0027515	0.135187
ENSG00000106554	CHCHD3	7	132469629	132766848	752	80	240278	2.7759	0.0027527	0.13491
ENSG00000138246	DNAJC13	3	132136370	132257876	277	47	240278	2.7753	0.0027579	0.134829
ENSG00000160951	PTGER1	19	14583278	14586174	11	5	240278	2.7713	0.0027919	0.136153
ENSG00000167536	DHRS13	17	27224799	27230089	7	3	240278	2.7699	0.0028038	0.136396
ENSG00000137868	STRA6	15	74471807	74504608	79	18	240278	2.7669	0.0028294	0.137303
ENSG00000173480	ZNF417	19	58411664	58427978	60	13	240278	2.7598	0.0028915	0.139971
ENSG00000113790	EHHADH	3	184908412	184999778	190	32	240278	2.7575	0.0029121	0.140623
ENSG00000177600	RPLP2	11	809647	812880	5	3	240278	2.7568	0.0029188	0.140602
ENSG00000154310	TNIK	3	170779128	171178197	1274	178	240278	2.7544	0.0029402	0.141287
ENSG00000170581	STAT2	12	56735381	56753939	37	10	240278	2.7522	0.0029602	0.141902
ENSG00000072310	SREBF1	17	17713713	17740325	59	17	240278	2.7508	0.0029725	0.142146
ENSG00000167967	E4F1	16	2273567	2285743	16	10	240278	2.7476	0.0030018	0.1432
ENSG00000147862	NFIB	9	14081842	14398982	1065	195	240278	2.7447	0.0030284	0.14412
ENSG00000183513	COA5	2	99215773	99224978	16	4	240278	2.7437	0.0030379	0.144223
ENSG00000129933	MAU2	19	19431490	19469563	97	22	240278	2.742	0.0030535	0.144616
ENSG00000198673	FAM19A2	12	62102040	62672931	1705	207	240278	2.7407	0.0030658	0.14485
ENSG00000134249	ADAM30	1	120436156	120439118	8	3	240278	2.7369	0.0031014	0.146181
ENSG00000179399	GPC5	13	92050929	93519490	4669	360	240278	2.7334	0.0031343	0.147379
ENSG00000174173	TRMT10C	3	101280706	101285290	15	6	240278	2.7314	0.0031532	0.147915
ENSG00000107338	SHB	9	37919131	38069210	492	49	240278	2.7297	0.0031692	0.148313
ENSG00000167995	BEST1	11	61717293	61732987	46	15	240278	2.7273	0.003193	0.149072
ENSG00000154589	LY96	8	74903587	74941322	154	28	240278	2.7259	0.0032063	0.149339
ENSG00000105321	CCDC9	19	47759237	47775210	70	11	240278	2.7255	0.0032098	0.14915
ENSG00000145715	RASA1	5	86563705	86687748	278	38	240278	2.7254	0.0032111	0.148859
ENSG00000090097	PCBP4	3	51991470	52002426	18	9	240278	2.7246	0.0032193	0.148889
ENSG00000173726	TOMM20	1	235272651	235292251	48	10	240278	2.7236	0.0032283	0.148955
ENSG00000214842	RAD51AP2	2	17691851	17699706	40	6	240278	2.7223	0.0032417	0.149224
ENSG00000187609	EXD3	9	140201348	140317714	398	109	240278	2.7201	0.0032628	0.149845
ENSG00000163808	KIF15	3	44803209	44914868	237	49	240278	2.7194	0.0032701	0.149831
ENSG00000100441	KHNYN	14	24898492	24910540	61	12	240278	2.7135	0.0033289	0.152172
ENSG00000243716	NPIPB5	16	22490442	22547842	1	1	240278	2.7097	0.003367	0.153557
ENSG00000128714	HOXD13	2	176957619	176960666	7	4	240278	2.7082	0.0033828	0.153921
ENSG00000130810	PPAN	19	10216965	10225414	40	17	240278	2.7079	0.0033853	0.153503
ENSG00000243207	PPAN-P2RY11	19	10216899	10225456	40	17	240278	2.7079	0.0033853	0.153503
ENSG00000054179	ENTPD2	9	139942550	139948497	28	15	240278	2.7078	0.0033866	0.153034
ENSG00000115194	SLC30A3	2	27476552	27498685	52	16	240278	2.7058	0.0034066	0.153585
ENSG00000173145	NOC3L	10	96075004	96122716	153	28	240278	2.7046	0.0034195	0.153815
ENSG00000166869	CHP2	16	23765948	23770272	6	4	240278	2.703	0.0034359	0.154201
ENSG00000154079	C6orf57	6	71276620	71299272	104	17	240278	2.7023	0.0034432	0.154177
ENSG00000183283	DAZAP2	12	51632076	51665146	95	22	240278	2.6995	0.0034718	0.155105
ENSG00000112033	PPARD	6	35310335	35395968	379	57	240278	2.6983	0.0034844	0.155316
ENSG00000187994	RINL	19	39358470	39368919	22	9	240278	2.6975	0.0034927	0.155334
ENSG00000163794	UCN	2	27530268	27531313	1	1	240278	2.6974	0.003494	0.155042
ENSG00000101017	CD40	20	44746911	44758502	25	14	240278	2.6963	0.0035054	0.155199
ENSG00000268155	AL161450.1	9	5077163	5084580	22	8	240278	2.695	0.0035193	0.155465
ENSG00000081148	IMPG2	3	100941390	101039404	145	26	240278	2.6932	0.0035384	0.155959
ENSG00000163792	TCF23	2	27371872	27376378	4	2	240278	2.693	0.0035407	0.155712
ENSG00000258653	RP5-1021I20.4	14	74318674	74398981	323	26	240278	2.6918	0.003553	0.155905
ENSG00000107798	LIPA	10	90973326	91174314	655	110	240278	2.6917	0.0035543	0.155615
ENSG00000150783	TEX12	11	112038095	112043282	14	9	240278	2.6908	0.0035644	0.155711
ENSG00000135473	PAN2	12	56710007	56727837	27	7	240278	2.689	0.0035835	0.156199
ENSG00000073331	ALPK1	4	113206665	113363776	492	107	240278	2.6888	0.0035852	0.155928
ENSG00000128655	PDE11A	2	178487980	178973066	1964	129	240278	2.6877	0.0035973	0.15611
ENSG00000125630	POLR1B	2	113299492	113334635	151	27	240278	2.6873	0.0036018	0.155962
ENSG00000170545	SMAGP	12	51638342	51664674	77	18	240278	2.6854	0.0036219	0.156488
ENSG00000185842	DNAH14	1	225083964	225586996	2108	85	240278	2.684	0.0036372	0.156806
ENSG00000112130	RNF8	6	37321748	37362514	54	29	240278	2.6826	0.0036524	0.157117
ENSG00000176102	CSTF3	11	33098734	33183917	248	30	240278	2.6825	0.0036538	0.156835
ENSG00000164508	HIST1H2AA	6	25726291	25726790	6	3	240278	2.6802	0.0036788	0.157565
ENSG00000187049	TMEM216	11	61159159	61166335	13	7	240278	2.6788	0.0036945	0.157894
ENSG00000168438	CDC40	6	110501344	110575478	225	36	240278	2.6772	0.0037119	0.158294
ENSG00000174083	PIK3R6	17	8706041	8770994	245	38	240278	2.6762	0.0037236	0.15845
ENSG00000162066	AMDHD2	16	2570358	2581423	21	14	240278	2.6761	0.0037241	0.15813
ENSG00000157833	GAREML	2	26395960	26412532	39	15	240278	2.6755	0.0037308	0.158074
ENSG00000257218	GATC	12	120884241	120899389	39	13	240278	2.675	0.0037367	0.157984
ENSG00000171303	KCNK3	2	26915619	26956288	87	30	240278	2.6738	0.0037493	0.158177
ENSG00000181634	TNFSF15	9	117546915	117568406	42	19	240278	2.6734	0.0037541	0.158041
ENSG00000137968	SLC44A5	1	75667816	76076801	989	125	240278	2.6721	0.0037684	0.158305
ENSG00000185033	SEMA4B	15	90703836	90772911	275	37	240278	2.6713	0.0037776	0.158354
ENSG00000129009	ISLR	15	74466012	74469213	11	5	240278	2.6711	0.00378	0.158118
ENSG00000163644	PPM1K	4	89178772	89205921	47	15	240278	2.67	0.003792	0.158284
ENSG00000107443	CCNJ	10	97803151	97820627	50	22	240278	2.6693	0.0038005	0.158303
ENSG00000254995	STX16-NPEPL1	20	57226490	57290466	192	40	240278	2.6679	0.0038161	0.158618
ENSG00000273155	MRPL30	2	99771461	99811761	118	17	240278	2.6654	0.0038443	0.159453
ENSG00000163803	PLB1	2	28680012	28866654	759	134	240278	2.6639	0.0038615	0.15983
ENSG00000166532	RIMKLB	12	8834196	8935691	148	36	240278	2.6632	0.0038703	0.159859
ENSG00000152284	TCF7L1	2	85360533	85537511	659	103	240278	2.6615	0.0038892	0.160303
ENSG00000176635	HORMAD2	22	30476163	30573064	207	37	240278	2.6611	0.0038938	0.160158
ENSG00000110400	PVRL1	11	119494120	119599794	277	70	240278	2.6607	0.0038986	0.160021
ENSG00000135245	HILPDA	7	128095903	128098472	5	3	240278	2.6597	0.0039107	0.160184
ENSG00000176919	C8G	9	139839698	139841426	10	5	240278	2.6579	0.0039318	0.160714
ENSG00000196260	SFTA2	6	30899130	30899952	10	4	240278	2.6578	0.0039325	0.16041
ENSG00000142408	CACNG8	19	54466294	54493469	108	23	240278	2.657	0.0039421	0.16047
ENSG00000122585	NPY	7	24323782	24331484	25	10	240278	2.6564	0.0039492	0.160427
ENSG00000079102	RUNX1T1	8	92967203	93115514	222	24	240278	2.6557	0.0039567	0.160401
ENSG00000204516	MICB	6	31462658	31478901	255	29	240278	2.6456	0.0040768	0.16493
ENSG00000155545	MIER3	5	56215429	56267502	198	32	240278	2.6446	0.0040897	0.165113
ENSG00000123352	SPATS2	12	49760367	49921205	404	44	240278	2.6445	0.0040907	0.164816
ENSG00000188886	ASTL	2	96789589	96804175	23	11	240278	2.637	0.0041823	0.168163
ENSG00000126247	CAPNS1	19	36630477	36641255	30	15	240278	2.6353	0.0042029	0.168647
ENSG00000102898	NUTF2	16	67880635	67906470	72	23	240278	2.6347	0.0042102	0.168596
ENSG00000197006	METTL9	16	21608539	21668794	137	16	240278	2.6344	0.0042148	0.168438
ENSG00000225683	AL078585.1	6	163586446	163612840	94	24	240278	2.6336	0.0042237	0.168452
ENSG00000100461	RBM23	14	23369854	23388393	52	11	240278	2.6301	0.0042677	0.169863
ENSG00000142599	RERE	1	8412457	8877702	770	88	240278	2.6281	0.0042925	0.170506
ENSG00000139133	ALG10	12	34175216	34182629	32	8	240278	2.6276	0.0042998	0.170452
ENSG00000257545	RP11-144F15.1	12	106889736	107168696	717	100	240278	2.6258	0.0043222	0.170996
ENSG00000143153	ATP1B1	1	169074935	169101960	82	21	240278	2.6257	0.0043232	0.170693
ENSG00000204475	NCR3	6	31556672	31560762	26	15	240278	2.6253	0.0043285	0.17056
ENSG00000104529	EEF1D	8	144661867	144681711	80	15	240278	2.6252	0.0043299	0.170275
ENSG00000196498	NCOR2	12	124808961	125052135	887	216	240278	2.6225	0.0043638	0.171266
ENSG00000204314	PRRT1	6	32116136	32122150	15	9	240278	2.6196	0.0044016	0.172406
ENSG00000189320	FAM180A	7	135413096	135433594	94	24	240278	2.6195	0.004403	0.172119
ENSG00000139645	ANKRD52	12	56631591	56652175	28	8	240278	2.6194	0.0044048	0.171848
ENSG00000130413	STK33	11	8413418	8615836	701	60	240278	2.6187	0.0044136	0.171851
ENSG00000204385	SLC44A4	6	31830969	31846823	72	29	240278	2.6178	0.0044249	0.171951
ENSG00000066422	ZBTB11	3	101367733	101396339	65	18	240278	2.6174	0.0044306	0.171834
ENSG00000114999	TTL	2	113239731	113299316	160	28	240278	2.6168	0.0044384	0.171798
ENSG00000089220	PEBP1	12	118573663	118583389	32	15	240278	2.6163	0.0044447	0.171705
ENSG00000122359	ANXA11	10	81910645	81965328	264	36	240278	2.6162	0.0044459	0.171415
ENSG00000146830	GIGYF1	7	100277130	100287071	27	14	240278	2.6151	0.0044605	0.171642
ENSG00000214253	FIS1	7	100882739	100895597	63	8	240278	2.6133	0.0044831	0.172176
ENSG00000087077	TRIP6	7	100464760	100471076	15	9	240278	2.611	0.0045133	0.172998
ENSG00000173611	SCAI	9	127704887	127905785	460	59	240278	2.611	0.004514	0.172689
ENSG00000172336	POP7	7	100303676	100305118	5	2	240278	2.61	0.0045277	0.172877
ENSG00000100711	ZFYVE21	14	104182067	104200005	48	21	240278	2.6079	0.0045556	0.173606
ENSG00000186010	NDUFA13	19	19626545	19644285	65	12	240278	2.6061	0.004579	0.174161
ENSG00000258674	CTC-260F20.3	19	19627036	19646885	69	13	240278	2.6059	0.0045821	0.173943
ENSG00000160293	VAV2	9	136627016	136857726	1259	148	240278	2.6056	0.0045852	0.173726
ENSG00000175662	TOM1L2	17	17746828	17875736	308	29	240278	2.6045	0.0046003	0.173964
ENSG00000174744	BRMS1	11	66104804	66112596	12	7	240278	2.6037	0.0046111	0.174038
ENSG00000144214	LYG1	2	99900701	99921205	45	11	240278	2.6035	0.0046141	0.173818
ENSG00000144357	UBR3	2	170683968	170940641	1080	52	240278	2.602	0.0046335	0.174216
ENSG00000162129	CLPB	11	72003469	72145692	301	46	240278	2.5992	0.0046719	0.175325
ENSG00000095203	EPB41L4B	9	111934255	112083244	437	101	240278	2.5992	0.0046722	0.175003
ENSG00000135248	FAM71F1	7	128349115	128371797	111	27	240278	2.5976	0.0046943	0.175497
ENSG00000250067	YJEFN3	19	19627036	19648390	72	14	240278	2.5976	0.0046945	0.175172
ENSG00000143303	RRNAD1	1	156698234	156706752	18	7	240278	2.594	0.004743	0.176648
ENSG00000179256	SMCO3	12	14957584	14967116	28	10	240278	2.5935	0.00475	0.176575
ENSG00000130703	OSBPL2	20	60813580	60871268	178	30	240278	2.5933	0.0047527	0.176342
ENSG00000221843	C2orf16	2	27799389	27805588	8	5	240278	2.5932	0.0047541	0.176063
ENSG00000256591	RP11-286N22.8	11	61196692	61253294	116	21	240278	2.5899	0.0048006	0.177451
ENSG00000163357	DCST1	1	155006300	155023406	36	15	240278	2.5888	0.0048151	0.177654
ENSG00000143106	PSMA5	1	109941653	109969062	59	17	240278	2.5875	0.0048336	0.178003
ENSG00000204538	PSORS1C2	6	31105313	31107127	22	14	240278	2.5873	0.0048366	0.177781
ENSG00000111783	RFX4	12	106976685	107156581	453	60	240278	2.5864	0.0048491	0.177909
ENSG00000187164	KIAA1598	10	118643742	118886097	416	56	240278	2.5857	0.0048588	0.177933
ENSG00000136048	DRAM1	12	102271129	102405908	594	97	240278	2.585	0.0048683	0.17795
ENSG00000005243	COPZ2	17	46103533	46115392	31	15	240278	2.5837	0.0048872	0.17831
ENSG00000075413	MARK3	14	103851729	103970168	320	29	240278	2.5837	0.0048878	0.178003
ENSG00000140983	RHOT2	16	718086	724174	19	7	240278	2.5835	0.0048902	0.177761
ENSG00000168795	ZBTB5	9	37438111	37465396	49	21	240278	2.5822	0.0049088	0.178109
ENSG00000186275	NBPF12	1	146373546	146467744	2	1	240278	2.5789	0.0049564	0.179506
ENSG00000168421	RHOH	4	40192673	40248587	174	49	240278	2.5783	0.004964	0.179451
ENSG00000105865	DUS4L	7	107203929	107218906	20	8	240278	2.5776	0.004974	0.179483
ENSG00000102572	STK24	13	99102455	99230194	409	59	240278	2.5771	0.0049822	0.17945
ENSG00000104885	DOT1L	19	2164148	2232577	234	43	240278	2.5753	0.0050077	0.18004
ENSG00000204764	RANBP17	5	170288874	170727019	931	53	240278	2.5716	0.0050622	0.181668
ENSG00000137411	VARS2	6	30876019	30894236	97	19	240278	2.57	0.0050848	0.182147
ENSG00000173988	LRRC63	13	46786083	46851501	195	34	240278	2.57	0.0050852	0.181831
ENSG00000127585	FBXL16	16	742500	755829	26	6	240278	2.5684	0.0051078	0.182308
ENSG00000141084	RANBP10	16	67757005	67840555	183	37	240278	2.5683	0.0051106	0.182078
ENSG00000173273	TNKS	8	9413424	9639856	1005	47	240278	2.568	0.005115	0.181906
ENSG00000163515	RETNLB	3	108462271	108476231	41	11	240278	2.5664	0.005138	0.182394
ENSG00000188529	SRSF10	1	24291294	24307417	8	4	240278	2.565	0.0051586	0.182796
ENSG00000130958	SLC35D2	9	99082988	99145992	270	27	240278	2.5635	0.0051806	0.183246
ENSG00000123416	TUBA1B	12	49521565	49525180	5	2	240278	2.5627	0.0051933	0.183366
ENSG00000184381	PLA2G6	22	38507502	38601697	270	38	240278	2.5601	0.0052318	0.184395
ENSG00000188038	NRN1L	16	67918708	67922758	14	7	240278	2.5596	0.0052393	0.18433
ENSG00000175866	BAIAP2	17	79008948	79091232	473	96	240278	2.5585	0.0052564	0.184602
ENSG00000145113	MUC4	3	195473636	195539148	350	49	240278	2.5556	0.0052997	0.185791
ENSG00000165966	PDZRN4	12	41582250	41968392	1445	128	240278	2.5554	0.0053039	0.185608
ENSG00000146376	ARHGAP18	6	129897277	130031370	510	87	240278	2.5544	0.0053189	0.185803
ENSG00000196132	MYT1	20	62783144	62873604	301	77	240278	2.5527	0.0053446	0.18637
ENSG00000157856	DRC1	2	26624784	26679579	169	44	240278	2.5524	0.0053488	0.186187
ENSG00000163527	STT3B	3	31574130	31679112	253	33	240278	2.552	0.0053553	0.186085
ENSG00000130997	POLN	4	2073645	2243848	386	25	240278	2.5517	0.0053606	0.185941
ENSG00000129048	ACKR4	3	132316081	132337811	52	16	240278	2.5509	0.0053716	0.185995
ENSG00000255284	AP006621.5	11	777578	784297	26	13	240278	2.5502	0.0053829	0.186059
ENSG00000160877	NACC1	19	13228917	13251955	44	13	240278	2.55	0.0053863	0.185851
ENSG00000177352	CCDC71	3	49199968	49203754	6	3	240278	2.5471	0.0054304	0.187045
ENSG00000118292	C1orf54	1	150240600	150253327	27	11	240278	2.5457	0.005453	0.187496
ENSG00000010244	ZNF207	17	30677136	30708905	70	21	240278	2.5449	0.0054661	0.187619
ENSG00000126226	PCID2	13	113831891	113863029	44	16	240278	2.5448	0.005467	0.187323
ENSG00000100335	MIEF1	22	39895437	39914137	39	19	240278	2.5401	0.0055413	0.189539
ENSG00000101337	TM9SF4	20	30697309	30755061	134	17	240278	2.5392	0.005555	0.189679
ENSG00000272762	RP11-155D18.14	3	51994317	52008032	17	9	240278	2.5369	0.005592	0.190612
ENSG00000174282	ZBTB4	17	7362685	7387582	74	15	240278	2.5361	0.0056053	0.190735
ENSG00000136933	RABEPK	9	127962821	127996437	112	30	240278	2.5335	0.0056458	0.191782
ENSG00000141979	CTD-3222D19.2	19	16589878	16739015	488	57	240278	2.532	0.0056709	0.192303
ENSG00000186628	FSD2	15	83424114	83474822	144	37	240278	2.5302	0.0056998	0.192951
ENSG00000144231	POLR2D	2	128603840	128615731	39	12	240278	2.53	0.0057024	0.192708
ENSG00000181350	FAM211A	17	16344891	16395467	174	25	240278	2.53	0.0057037	0.192422
ENSG00000174527	MYO1H	12	109785708	109893328	542	61	240278	2.5293	0.0057152	0.19248
ENSG00000186446	ZNF501	3	44771088	44778575	18	7	240278	2.5287	0.0057236	0.192434
ENSG00000241962	C2orf15	2	99757948	99939204	486	59	240278	2.528	0.0057355	0.192506
ENSG00000188986	NELFB	9	140149625	140167998	74	9	240278	2.5278	0.0057397	0.192319
ENSG00000167985	SDHAF2	11	61197514	61215001	36	11	240278	2.526	0.0057691	0.192976
ENSG00000118564	FBXL5	4	15606162	15683302	262	30	240278	2.5259	0.0057695	0.192662
ENSG00000061938	TNK2	3	195590235	195638816	215	56	240278	2.5254	0.0057789	0.19265
ENSG00000090863	GLG1	16	74485856	74641012	586	59	240278	2.5246	0.0057917	0.19275
ENSG00000149294	NCAM1	11	112831997	113149158	909	112	240278	2.5222	0.0058315	0.193747
ENSG00000144182	LIPT1	2	99771418	99779620	35	9	240278	2.5221	0.0058332	0.193478
ENSG00000110080	ST3GAL4	11	126225535	126310239	275	67	240278	2.5209	0.0058521	0.193778
ENSG00000171456	ASXL1	20	30946155	31027122	133	18	240278	2.5202	0.0058646	0.193866
ENSG00000197183	C20orf112	20	31030862	31172876	249	61	240278	2.518	0.0059012	0.194749
ENSG00000143493	INTS7	1	212113741	212208884	394	34	240278	2.5178	0.0059047	0.194539
ENSG00000168484	SFTPC	8	22014426	22021992	29	15	240278	2.5172	0.0059141	0.194524
ENSG00000106328	FSCN3	7	127231463	127242198	27	10	240278	2.5169	0.00592	0.194393
ENSG00000213654	GPSM3	6	32158543	32163300	18	13	240278	2.5167	0.0059233	0.194178
ENSG00000144785	RP11-977G19.10	12	56679700	56709843	70	12	240278	2.5137	0.0059743	0.195524
ENSG00000188501	LCTL	15	66839517	66858317	61	16	240278	2.5122	0.0059986	0.195994
ENSG00000157837	SPPL3	12	121200313	121342174	432	46	240278	2.5121	0.0060004	0.195728
ENSG00000137709	POU2F3	11	120107349	120190653	218	56	240278	2.5112	0.0060164	0.195926
ENSG00000167994	RAB3IL1	11	61664773	61687741	37	18	240278	2.5111	0.0060177	0.195645
ENSG00000146066	HIGD2A	5	175815748	175816772	6	3	240278	2.5111	0.0060181	0.195335
ENSG00000140829	DHX38	16	72127461	72146811	57	13	240278	2.5108	0.0060221	0.195144
ENSG00000114933	INO80D	2	206858445	206951027	240	42	240278	2.5107	0.0060252	0.194924
ENSG00000175893	ZDHHC21	9	14611069	14693469	449	66	240278	2.5093	0.0060493	0.195382
ENSG00000035499	DEPDC1B	5	59892739	59996017	257	38	240278	2.5088	0.0060566	0.195298
ENSG00000213676	ATF6B	6	32065953	32096030	106	50	240278	2.5069	0.006089	0.196022
ENSG00000138079	SLC3A1	2	44502599	44548633	177	33	240278	2.5063	0.0061	0.196056
ENSG00000144152	FBLN7	2	112895962	112945791	172	43	240278	2.5035	0.0061477	0.197267
ENSG00000065457	ADAT1	16	75630879	75657198	109	19	240278	2.5026	0.0061649	0.197497
ENSG00000145626	UGT3A1	5	35951112	36001130	109	24	240278	2.5024	0.0061669	0.197241
ENSG00000163440	PDCL2	4	56422692	56458379	142	18	240278	2.5007	0.0061972	0.197889
ENSG00000131650	KREMEN2	16	3013945	3018384	17	5	240278	2.5001	0.0062071	0.197884
ENSG00000146955	RAB19	7	140103843	140126050	103	27	240278	2.4986	0.006235	0.198452
ENSG00000122986	HVCN1	12	111065646	111142755	188	26	240278	2.4985	0.0062357	0.198154
ENSG00000196335	STK31	7	23749786	23872132	550	62	240278	2.4978	0.0062475	0.19821
ENSG00000141425	RPRD1A	18	33564350	33647539	218	28	240278	2.4973	0.0062563	0.19817
ENSG00000188549	C15orf52	15	40623653	40633168	30	12	240278	2.496	0.0062804	0.198614
ENSG00000205726	ITSN1	21	35014706	35272165	598	131	240278	2.4958	0.0062834	0.19839
ENSG00000183454	GRIN2A	16	9852376	10276611	1894	130	240278	2.4945	0.0063075	0.198833
ENSG00000113141	IK	5	140026643	140042064	41	13	240278	2.494	0.0063152	0.198757
ENSG00000081760	AACS	12	125549925	125627873	250	56	240278	2.4931	0.0063308	0.19893
ENSG00000222017	AC011997.1	2	198557830	198639547	125	21	240278	2.4929	0.0063346	0.198733
ENSG00000174501	ANKRD36C	2	96514587	96657541	252	41	240278	2.4914	0.0063616	0.199263
ENSG00000196724	ZNF418	19	58433252	58446761	42	16	240278	2.4903	0.006381	0.199553
ENSG00000114786	ABHD14A-ACY1	3	52009066	52023199	38	12	240278	2.489	0.0064052	0.199834
ENSG00000243989	ACY1	3	52009066	52023213	38	12	240278	2.489	0.0064052	0.199834
ENSG00000158887	MPZ	1	161274525	161279762	14	9	240278	2.4888	0.0064079	0.199445
ENSG00000021574	SPAST	2	32288680	32382706	292	37	240278	2.4865	0.0064506	0.200457
ENSG00000127418	FGFRL1	4	1003724	1020685	69	19	240278	2.4858	0.0064626	0.200514
ENSG00000149735	GPHA2	11	64701943	64703360	3	2	240278	2.4858	0.006463	0.200211
ENSG00000100583	SAMD15	14	77843032	77857840	59	11	240278	2.4854	0.0064711	0.200147
ENSG00000172000	ZNF556	19	2867333	2878515	56	14	240278	2.4846	0.006484	0.200232
ENSG00000175221	MED16	19	867962	893218	121	28	240278	2.4829	0.006515	0.200874
ENSG00000108599	AKAP10	17	19807615	19881656	115	23	240278	2.4827	0.0065189	0.20068
ENSG00000267884	AL626787.1	1	166026679	166028709	8	3	240278	2.4824	0.0065251	0.200558
ENSG00000172209	GPR22	7	107110463	107116098	8	5	240278	2.482	0.0065331	0.200491
ENSG00000128039	SRD5A3	4	56212276	56239263	80	26	240278	2.4819	0.006534	0.200207
ENSG00000198876	DCAF12	9	34086385	34127397	157	23	240278	2.4783	0.0066014	0.201958
ENSG00000175592	FOSL1	11	65659520	65668044	21	11	240278	2.4774	0.0066169	0.202118
ENSG00000143379	SETDB1	1	150898739	150937213	94	26	240278	2.4763	0.0066369	0.202415
ENSG00000095015	MAP3K1	5	56111401	56191979	210	32	240278	2.4762	0.006639	0.202166
ENSG00000163697	APBB2	4	40812044	41218731	1581	139	240278	2.4761	0.0066419	0.201942
ENSG00000059691	PET112	4	152591656	152682175	248	26	240278	2.4754	0.0066549	0.202026
ENSG00000269781	FLJ20306	7	6522922	6524873	5	3	240278	2.4752	0.0066574	0.201791
ENSG00000163840	DTX3L	3	122283085	122294050	28	17	240278	2.4725	0.0067078	0.203006
ENSG00000135686	KLHL36	16	84682131	84701292	91	21	240278	2.4721	0.006716	0.202943
ENSG00000213996	TM6SF2	19	19375173	19384200	33	12	240278	2.4706	0.0067437	0.203468
ENSG00000169136	ATF5	19	50431959	50437192	16	8	240278	2.4705	0.0067456	0.203214
ENSG00000186907	RTN4RL2	11	57228022	57245007	34	19	240278	2.4685	0.0067837	0.20405
ENSG00000198795	ZNF521	18	22641890	22932154	950	165	240278	2.4683	0.0067882	0.203874
ENSG00000103316	CRYM	16	21250195	21314404	173	31	240278	2.4681	0.006791	0.203647
ENSG00000104324	CPQ	8	97657455	98161882	1039	117	240278	2.4642	0.0068658	0.205577
ENSG00000168092	PAFAH1B2	11	117014983	117047610	131	26	240278	2.4634	0.0068822	0.205756
ENSG00000105643	ARRDC2	19	18111941	18124911	58	13	240278	2.4627	0.006894	0.205796
ENSG00000172264	MACROD2	20	13976015	16033842	5859	585	240278	2.4621	0.0069069	0.20587
ENSG00000214706	IFRD2	3	50325163	50330349	9	6	240278	2.4612	0.0069243	0.206076
ENSG00000256053	APOPT1	14	104029299	104073860	140	23	240278	2.4571	0.0070034	0.208116
ENSG00000062485	CS	12	56665483	56694176	60	10	240278	2.457	0.0070052	0.207856
ENSG00000075790	BCAP29	7	107220422	107269615	94	24	240278	2.4568	0.0070098	0.20768
ENSG00000081377	CDC14B	9	99252523	99382112	241	47	240278	2.4567	0.0070108	0.207398
ENSG00000142661	MYOM3	1	24382525	24438665	223	44	240278	2.4558	0.0070277	0.207586
ENSG00000160447	PKN3	9	131464802	131483197	47	14	240278	2.4538	0.0070674	0.208446
ENSG00000157703	SVOPL	7	138279030	138386097	459	101	240278	2.4532	0.0070804	0.208517
ENSG00000168917	SLC35G2	3	136537489	136574734	121	12	240278	2.4527	0.0070897	0.20848
ENSG00000108342	CSF3	17	38171614	38174066	9	4	240278	2.4517	0.0071089	0.208733
ENSG00000136044	APPL2	12	105567074	105630016	167	32	240278	2.4512	0.0071195	0.208733
ENSG00000085563	ABCB1	7	87133175	87342611	481	75	240278	2.4508	0.0071271	0.208645
ENSG00000167740	CYB5D2	17	4046462	4090605	150	22	240278	2.4507	0.0071285	0.208376
ENSG00000185269	NOTUM	17	79910388	79919716	33	6	240278	2.4495	0.0071523	0.208762
ENSG00000157193	LRP8	1	53711217	53793742	187	45	240278	2.4492	0.0071582	0.208626
ENSG00000147883	CDKN2B	9	22002902	22009362	13	7	240278	2.4483	0.007176	0.208835
ENSG00000112576	CCND3	6	41902671	42018095	438	95	240278	2.4483	0.0071773	0.208565
ENSG00000151576	QTRTD1	3	113724680	113807269	167	37	240278	2.4481	0.0071814	0.208377
ENSG00000165379	LRFN5	14	42076773	42373752	1208	106	240278	2.4474	0.0071943	0.208444
ENSG00000139842	CUL4A	13	113862552	113919399	139	12	240278	2.4474	0.007195	0.208158
ENSG00000130956	HABP4	9	99212483	99253618	94	15	240278	2.4473	0.0071969	0.207908
ENSG00000244255	CFB	6	31895475	31919825	92	40	240278	2.4464	0.0072153	0.208134
ENSG00000170279	C7orf33	7	148287657	148312952	98	31	240278	2.4452	0.0072395	0.208527
ENSG00000167528	ZNF641	12	48733791	48745197	36	9	240278	2.4437	0.0072683	0.209051
ENSG00000159958	TNFRSF13C	22	42321045	42322822	8	4	240278	2.4422	0.0072992	0.209634
ENSG00000198911	SREBF2	22	42229109	42303312	181	41	240278	2.4413	0.0073165	0.209825
ENSG00000271043	MTRNR2L2	5	79945819	79946855	5	2	240278	2.4409	0.0073245	0.209749
ENSG00000105866	SP4	7	21467652	21554440	394	53	240278	2.4405	0.0073331	0.20969
ENSG00000130520	LSM4	19	18417040	18434084	54	17	240278	2.4363	0.0074201	0.211871
ENSG00000188177	ZC3H6	2	113033171	113097640	162	20	240278	2.4362	0.0074219	0.211615
ENSG00000221986	MYBPHL	1	109834987	109849663	43	25	240278	2.4352	0.0074418	0.211876
ENSG00000137872	SEMA6D	15	47476298	48066420	1824	177	240278	2.4344	0.0074582	0.212037
ENSG00000164675	IQUB	7	123092454	123175131	155	29	240278	2.4342	0.0074631	0.21187
ENSG00000125266	EFNB2	13	107142079	107187462	118	36	240278	2.432	0.007507	0.21281
ENSG00000177595	PIDD	11	799179	809753	32	10	240278	2.4304	0.0075415	0.213481
ENSG00000186020	ZNF529	19	37025676	37096178	193	27	240278	2.4291	0.0075676	0.213912
ENSG00000134259	NGF	1	115828539	115880857	180	45	240278	2.429	0.0075702	0.213679
ENSG00000144476	ACKR3	2	237476430	237491001	39	15	240278	2.4288	0.007575	0.213509
ENSG00000197322	C17orf102	17	32901142	32906388	17	7	240278	2.428	0.0075914	0.213665
ENSG00000103148	NPRL3	16	134273	188859	141	34	240278	2.4255	0.0076439	0.214836
ENSG00000115568	ZNF142	2	219502639	219524378	53	12	240278	2.4226	0.0077055	0.216259
ENSG00000184445	KNTC1	12	123011793	123110943	255	43	240278	2.4224	0.00771	0.216077
ENSG00000188739	RBM34	1	235294498	235324772	89	15	240278	2.4206	0.0077464	0.216789
ENSG00000116711	PLA2G4A	1	186798085	186958113	549	77	240278	2.4191	0.0077797	0.217412
ENSG00000116299	KIAA1324	1	109656301	109749401	315	64	240278	2.4178	0.0078065	0.217852
ENSG00000204702	OR2J1	6	29068386	29069658	8	3	240278	2.4168	0.0078292	0.218177
ENSG00000250641	MEGT1	6	31674681	31685695	43	21	240278	2.4156	0.0078557	0.218606
ENSG00000187742	SECISBP2	9	91933421	91974557	97	28	240278	2.4128	0.0079146	0.219934
ENSG00000140279	DUOX2	15	45384848	45406542	56	16	240278	2.4116	0.0079419	0.220382
ENSG00000126233	SLURP1	8	143822362	143823829	3	2	240278	2.4114	0.0079462	0.220191
ENSG00000182634	OR10G7	11	123908773	123909717	10	3	240278	2.4087	0.0080054	0.22152
ENSG00000103064	SLC7A6	16	68298433	68335722	101	26	240278	2.4077	0.0080257	0.22177
ENSG00000071189	SNX13	7	17830385	17980124	371	36	240278	2.4077	0.0080277	0.221515
ENSG00000169413	RNASE6	14	21249210	21250626	2	1	240278	2.407	0.0080429	0.221624
ENSG00000108798	ABI3	17	47287589	47300587	42	14	240278	2.4066	0.0080505	0.221524
ENSG00000169251	NMD3	3	160822484	160971320	418	55	240278	2.4044	0.008099	0.222547
ENSG00000063241	ISOC2	19	55964352	55973710	57	22	240278	2.4042	0.0081044	0.222386
ENSG00000118946	PCDH17	13	58205944	58303445	251	45	240278	2.4039	0.0081113	0.222265
ENSG00000259784	ATP6C	16	2563966	2577956	20	13	240278	2.4015	0.0081637	0.223391
ENSG00000130940	CASZ1	1	10696661	10856707	429	138	240278	2.4008	0.00818	0.223526
ENSG00000257103	LSM14A	19	34663409	34720420	160	25	240278	2.3997	0.0082037	0.223863
ENSG00000134533	RERG	12	15260717	15501609	526	74	240278	2.3992	0.0082163	0.223897
ENSG00000114767	RRP9	3	51967446	51975957	22	10	240278	2.3988	0.0082251	0.223827
ENSG00000213593	TMX2	11	57480072	57508445	53	16	240278	2.3985	0.0082308	0.223673
ENSG00000185155	MIXL1	1	226411319	226414755	4	2	240278	2.3984	0.0082329	0.223422
ENSG00000204444	APOM	6	31620193	31625987	16	11	240278	2.398	0.0082418	0.223356
ENSG00000099326	MZF1	19	59073298	59084942	33	16	240278	2.3969	0.0082664	0.223715
ENSG00000105583	WDR83OS	19	12778885	12782170	4	2	240278	2.3964	0.0082775	0.223708
ENSG00000167588	GPD1	12	50497602	50505102	16	10	240278	2.3958	0.0082927	0.223812
ENSG00000178750	STX19	3	93733213	93747454	24	11	240278	2.3955	0.0082997	0.223695
ENSG00000120314	WDR55	5	140044261	140053709	31	11	240278	2.3949	0.008313	0.223747
ENSG00000007541	PIGQ	16	616995	634136	55	8	240278	2.3937	0.0083397	0.224159
ENSG00000076826	CAMSAP3	19	7660788	7683190	77	19	240278	2.3935	0.0083452	0.224002
ENSG00000127580	WDR24	16	734622	740444	9	4	240278	2.3933	0.0083494	0.223809
ENSG00000115935	WIPF1	2	175424300	175547644	206	51	240278	2.393	0.0083553	0.223663
ENSG00000113272	THG1L	5	157158205	157168456	42	11	240278	2.3929	0.0083569	0.223403
ENSG00000160746	ANO10	3	43396351	43733086	801	112	240278	2.3929	0.0083587	0.223148
ENSG00000186184	POLR1D	13	28194903	28241548	150	36	240278	2.3922	0.0083745	0.223267
ENSG00000198901	PRC1	15	91509270	91538859	116	18	240278	2.3907	0.0084082	0.223863
ENSG00000111780	AL021546.6	12	120876001	120897809	54	16	240278	2.3905	0.0084117	0.223654
ENSG00000158321	AUTS2	7	69063905	70258054	2991	253	240278	2.3883	0.0084625	0.224701
ENSG00000187260	WDR86	7	151072995	151107813	124	45	240278	2.3874	0.008483	0.224942
ENSG00000162607	USP1	1	62901968	62917475	24	5	240278	2.3859	0.0085198	0.225614
ENSG00000266086	RP11-159D12.5	17	56066399	56082614	38	10	240278	2.3857	0.0085229	0.225394
ENSG00000164707	SLC13A4	7	135365985	135414006	201	31	240278	2.3853	0.0085317	0.225324
ENSG00000092758	COL9A3	20	61447596	61472511	139	41	240278	2.3849	0.0085425	0.225307
ENSG00000243649	CFB	6	31895475	31919861	93	40	240278	2.3848	0.0085436	0.225035
ENSG00000163354	DCST2	1	154990996	155006257	36	12	240278	2.3842	0.0085575	0.2251
ENSG00000164929	BAALC	8	104152938	104242533	332	64	240278	2.3816	0.0086179	0.226386
ENSG00000172551	MUCL1	12	55224303	55252177	127	15	240278	2.3812	0.0086286	0.226366
ENSG00000148082	SHC3	9	91628060	91793682	558	79	240278	2.3797	0.008664	0.226992
ENSG00000187144	SPATA21	1	16713612	16763919	149	36	240278	2.3782	0.008698	0.22758
ENSG00000255292	SDHD	11	111957627	112064528	234	56	240278	2.3781	0.0087016	0.227373
ENSG00000117477	CCDC181	1	169364108	169429907	192	29	240278	2.3779	0.0087049	0.227158
ENSG00000179979	CRIPAK	4	1385340	1389780	20	8	240278	2.3774	0.0087182	0.227204
ENSG00000126214	KLC1	14	104028233	104167888	418	50	240278	2.3773	0.0087192	0.22693
ENSG00000187664	HAPLN4	19	19366450	19373605	18	6	240278	2.376	0.0087506	0.227446
ENSG00000112855	HARS2	5	140071011	140078889	16	5	240278	2.3759	0.0087531	0.227212
ENSG00000165244	ZNF367	9	99148223	99180611	106	12	240278	2.3746	0.0087849	0.227737
ENSG00000112699	GMDS	6	1624041	2245926	1937	229	240278	2.3744	0.0087879	0.227515
ENSG00000066651	TRMT11	6	126307576	126360422	56	10	240278	2.3743	0.0087908	0.227292
ENSG00000170837	GPR27	3	71803201	71805647	3	2	240278	2.3735	0.00881	0.22749
ENSG00000204257	HLA-DMA	6	32916390	32936871	123	31	240278	2.3722	0.0088422	0.228022
ENSG00000172037	LAMB2	3	49158547	49170551	22	15	240278	2.3715	0.008858	0.228131
ENSG00000187391	MAGI2	7	77646393	79082890	5540	490	240278	2.3709	0.0088721	0.228196
ENSG00000119969	HELLS	10	96305547	96373662	217	31	240278	2.3702	0.0088901	0.228361
ENSG00000109756	RAPGEF2	4	160025330	160281321	608	86	240278	2.3702	0.0088902	0.228066
ENSG00000154277	UCHL1	4	41258430	41270472	44	12	240278	2.3698	0.0088983	0.227977
ENSG00000268942	CKS1B	5	61808070	61808309	1	1	240278	2.3698	0.0089	0.227724
ENSG00000197933	ZNF823	19	11832080	11849824	68	11	240278	2.368	0.0089432	0.228533
ENSG00000154478	GPR26	10	125425871	125454123	87	29	240278	2.3677	0.0089491	0.228388
ENSG00000156395	SORCS3	10	106400859	107024993	2203	170	240278	2.3657	0.0089982	0.229344
ENSG00000175895	PLEKHF2	8	96146032	96168912	80	12	240278	2.3654	0.009006	0.229246
ENSG00000214736	TOMM6	6	41755400	41757636	9	5	240278	2.3634	0.0090544	0.23018
ENSG00000145723	GIN1	5	102421704	102455855	68	24	240278	2.3633	0.0090555	0.229912
ENSG00000168228	ZCCHC4	4	25314407	25372005	197	30	240278	2.3627	0.0090709	0.230006
ENSG00000100395	L3MBTL2	22	41601209	41627275	50	15	240278	2.3625	0.0090759	0.229837
ENSG00000114200	BCHE	3	165490692	165555260	206	35	240278	2.3619	0.0090903	0.229906
ENSG00000240303	ACAD11	3	132276982	132379567	219	38	240278	2.3619	0.0090919	0.229652
ENSG00000128322	IGLL1	22	23915312	23922495	58	20	240278	2.3601	0.0091355	0.230458
ENSG00000015532	XYLT2	17	48423453	48440499	64	12	240278	2.36	0.0091375	0.230214
ENSG00000181284	TMEM102	17	7338762	7340998	5	2	240278	2.3599	0.0091393	0.229965
ENSG00000176396	EID2	19	40028890	40030870	7	4	240278	2.3596	0.0091483	0.229898
ENSG00000167261	DPEP2	16	68021297	68034489	41	12	240278	2.3594	0.0091535	0.229735
ENSG00000154975	CA10	17	49707674	50237377	1336	152	240278	2.3582	0.0091826	0.230173
ENSG00000080802	CNOT4	7	135046547	135194875	310	53	240278	2.3578	0.0091927	0.230133
ENSG00000104918	RETN	19	7733930	7735334	6	3	240278	2.3566	0.0092224	0.230583
ENSG00000196872	KIAA1211L	2	99410309	99552722	443	56	240278	2.3561	0.0092331	0.230558
ENSG00000189266	PNRC2	1	24285599	24289952	4	2	240278	2.355	0.009261	0.230962
ENSG00000138100	TRIM54	2	27505260	27530307	55	17	240278	2.3543	0.0092799	0.231141
ENSG00000171533	MAP6	11	75297963	75380165	139	26	240278	2.3529	0.009313	0.231673
ENSG00000221995	TIAF1	17	27400537	27418537	55	11	240278	2.3527	0.0093198	0.231549
ENSG00000015413	DPEP1	16	89679716	89704839	124	23	240278	2.3523	0.0093277	0.231454
ENSG00000182149	IST1	16	71879899	71962913	269	44	240278	2.3499	0.0093889	0.232679
ENSG00000164129	NPY5R	4	164265091	164273086	25	5	240278	2.3499	0.0093896	0.232404
ENSG00000197768	C9orf173	9	140145713	140147934	8	5	240278	2.3497	0.0093944	0.232231
ENSG00000090857	PDPR	16	70147529	70195203	76	31	240278	2.3485	0.0094239	0.232669
ENSG00000182504	CEP97	3	101442769	101489406	113	22	240278	2.3484	0.0094264	0.232439
ENSG00000087085	ACHE	7	100487615	100494594	15	9	240278	2.347	0.0094617	0.233018
ENSG00000167272	POP5	12	121016567	121019201	10	4	240278	2.3464	0.0094773	0.233111
ENSG00000101331	CCM2L	20	30598245	30619984	50	20	240278	2.3457	0.0094956	0.23327
ENSG00000139540	SLC39A5	12	56623833	56631630	12	5	240278	2.3444	0.0095283	0.233782
ENSG00000166166	TRMT61A	14	103995521	104003410	19	7	240278	2.3433	0.009558	0.234219
ENSG00000163170	BOLA3	2	74362525	74375121	40	11	240278	2.3428	0.0095696	0.234212
ENSG00000104824	HNRNPL	19	39327028	39342987	37	10	240278	2.342	0.0095898	0.234415
ENSG00000188868	ZNF563	19	12428291	12444534	38	8	240278	2.341	0.0096169	0.234786
ENSG00000104812	GYS1	19	49471382	49496567	59	19	240278	2.3393	0.009659	0.235522
ENSG00000111011	RSRC2	12	122989190	123011547	50	13	240278	2.3389	0.0096711	0.235525
ENSG00000150347	ARID5B	10	63661059	63856703	674	148	240278	2.3388	0.0096718	0.235252
ENSG00000173567	GPR113	2	26531041	26569685	135	36	240278	2.3387	0.0096743	0.235022
ENSG00000145287	PLAC8	4	84011201	84058228	108	31	240278	2.3386	0.0096773	0.234806
ENSG00000164465	DCBLD1	6	117774980	117891021	401	54	240278	2.3379	0.0096959	0.234968
ENSG00000157184	CPT2	1	53662101	53679869	26	13	240278	2.3372	0.0097149	0.235139
ENSG00000140832	MARVELD3	16	71660064	71676017	30	11	240278	2.3371	0.0097168	0.234896
ENSG00000116161	CACYBP	1	174968300	174980851	21	9	240278	2.3369	0.0097225	0.234746
ENSG00000114779	ABHD14B	3	52002526	52017425	34	12	240278	2.3354	0.0097624	0.235421
ENSG00000204498	NFKBIL1	6	31514647	31526606	87	27	240278	2.3351	0.0097704	0.235326
ENSG00000013374	NUB1	7	151038785	151075535	134	40	240278	2.3342	0.0097915	0.235546
ENSG00000256500	RP11-73M18.2	14	104029299	104152261	371	47	240278	2.334	0.009798	0.235415
ENSG00000103061	SLC7A6OS	16	68318406	68344849	61	21	240278	2.3333	0.0098149	0.235534
ENSG00000214367	HAUS3	4	2229191	2243891	36	8	240278	2.3327	0.0098324	0.235667
ENSG00000167359	OR51I1	11	5461800	5462744	10	4	240278	2.3323	0.0098427	0.235627
ENSG00000253320	KB-1507C5.2	8	103876528	103990104	378	67	240278	2.3322	0.0098447	0.235389
ENSG00000103222	ABCC1	16	16043434	16236931	700	117	240278	2.3309	0.0098802	0.235951
ENSG00000110066	SUV420H1	11	67922330	67981295	126	25	240278	2.3297	0.0099116	0.236414
ENSG00000184307	ZDHHC23	3	113666748	113684248	38	16	240278	2.3295	0.0099174	0.236267
ENSG00000138018	EPT1	2	26531415	26618759	299	49	240278	2.3288	0.009934	0.236376
ENSG00000082269	FAM135A	6	71122644	71270877	527	38	240278	2.3281	0.0099537	0.236559
ENSG00000138073	PREB	2	27353624	27357543	9	5	240278	2.3273	0.0099759	0.236801
ENSG00000166960	CCDC178	18	30517366	31021065	1057	63	240278	2.3249	0.010038	0.237989
ENSG00000151320	AKAP6	14	32798479	33300567	1684	234	240278	2.3241	0.010061	0.238247
ENSG00000112406	HECA	6	139456249	139501939	139	18	240278	2.324	0.010063	0.238009
ENSG00000076382	SPAG5	17	26904588	26926297	31	23	240278	2.323	0.010089	0.238338
ENSG00000163125	RPRD2	1	150335567	150449042	447	40	240278	2.3226	0.010099	0.238288
ENSG00000107807	TLX1	10	102889257	102897545	15	8	240278	2.3224	0.010105	0.238144
ENSG00000143614	GATAD2B	1	153777201	153895451	240	37	240278	2.3215	0.010131	0.238472
ENSG00000172867	KRT2	12	53038342	53045948	14	7	240278	2.3214	0.010132	0.238211
ENSG00000081014	AP4E1	15	51200869	51298097	241	25	240278	2.321	0.010143	0.238185
ENSG00000156639	ZFAND3	6	37787275	38122400	1116	68	240278	2.3205	0.010157	0.23823
ENSG00000141034	GID4	17	17942606	17971718	62	8	240278	2.3197	0.01018	0.238486
ENSG00000175416	CLTB	5	175819456	175843570	79	28	240278	2.3195	0.010185	0.238319
ENSG00000091536	MYO15A	17	18012020	18083116	190	46	240278	2.3187	0.010205	0.238363
ENSG00000140374	ETFA	15	76507696	76603813	274	31	240278	2.3187	0.010205	0.238363
ENSG00000085265	FCN1	9	137801431	137809809	28	8	240278	2.3186	0.010207	0.237986
ENSG00000172733	PURG	8	30853321	30891231	76	25	240278	2.3184	0.010214	0.237868
ENSG00000180043	FAM71E2	19	55866276	55874628	45	16	240278	2.3174	0.010241	0.238215
ENSG00000111684	LPCAT3	12	7085348	7125814	57	10	240278	2.3168	0.010257	0.238306
ENSG00000249209	AP000304.12	21	34956993	35284635	775	166	240278	2.3158	0.010285	0.238675
ENSG00000100987	VSX1	20	25051521	25062996	38	7	240278	2.3143	0.010325	0.239321
ENSG00000040933	INPP4A	2	99061317	99210853	292	34	240278	2.3139	0.010336	0.239295
ENSG00000198216	CACNA1E	1	181382238	181777219	1067	158	240278	2.3135	0.010348	0.239291
ENSG00000124226	RNF114	20	48552948	48570429	70	19	240278	2.3126	0.010372	0.239565
ENSG00000124693	HIST1H3B	6	26031817	26032288	2	1	240278	2.3124	0.010379	0.239446
ENSG00000153214	TMEM87B	2	112812800	112876895	193	37	240278	2.3118	0.010394	0.239512
ENSG00000168411	RFWD3	16	74655292	74700779	220	29	240278	2.3112	0.01041	0.2396
ENSG00000188659	FAM154B	15	82555151	82577271	70	23	240278	2.3111	0.010414	0.239413
ENSG00000116990	MYCL	1	40361098	40367928	18	11	240278	2.3107	0.010425	0.239386
ENSG00000179152	TCAIM	3	44379611	44450943	188	30	240278	2.3101	0.010442	0.239497
ENSG00000174579	MSL2	3	135867764	135916083	94	33	240278	2.3098	0.010448	0.239356
ENSG00000198914	POU3F3	2	105471969	105476929	9	4	240278	2.3091	0.010469	0.239559
ENSG00000168002	POLR2G	11	62529016	62534182	10	6	240278	2.3082	0.010494	0.239852
ENSG00000166897	ELFN2	22	37764000	37823505	191	49	240278	2.308	0.010499	0.239689
ENSG00000204392	LSM2	6	31765173	31774761	41	23	240278	2.3079	0.010502	0.23948
ENSG00000133665	DYDC2	10	82104501	82127829	100	20	240278	2.3077	0.010508	0.239339
ENSG00000140368	PSTPIP1	15	77285700	77329673	133	33	240278	2.3076	0.01051	0.239109
ENSG00000110172	CHORDC1	11	89934328	89956532	84	12	240278	2.3076	0.010511	0.238856
ENSG00000110841	PPFIBP1	12	27676364	27848497	593	98	240278	2.3071	0.010526	0.238921
ENSG00000177303	CASKIN2	17	73496342	73511664	71	19	240278	2.3062	0.01055	0.23919
ENSG00000196510	ANAPC7	12	110810705	110841535	118	18	240278	2.3048	0.010588	0.239776
ENSG00000096006	CRISP3	6	49695097	49712150	52	19	240278	2.3046	0.010594	0.239636
ENSG00000167377	ZNF23	16	71481500	71496998	46	17	240278	2.3046	0.010596	0.239406
ENSG00000067082	KLF6	10	3818188	3827473	25	13	240278	2.3041	0.010607	0.23938
ENSG00000065361	ERBB3	12	56473641	56497289	58	27	240278	2.3041	0.01061	0.239174
ENSG00000188992	LIPI	21	15481134	15583166	444	55	240278	2.3027	0.010649	0.239779
ENSG00000065000	AP3D1	19	2100988	2164464	298	42	240278	2.302	0.010668	0.239933
ENSG00000145730	PAM	5	102089685	102366809	699	76	240278	2.3004	0.010714	0.240692
ENSG00000196136	SERPINA3	14	95078714	95090392	36	17	240278	2.3003	0.010715	0.240441
ENSG00000258947	TUBB3	16	89987800	90005169	98	21	240278	2.2992	0.010746	0.240862
ENSG00000110427	KIAA1549L	11	33563618	33695648	398	83	240278	2.2981	0.010777	0.241282
ENSG00000143418	CERS2	1	150933059	150947479	40	15	240278	2.2952	0.010861	0.242887
ENSG00000138271	GPR87	3	151011891	151034740	82	19	240278	2.2951	0.010864	0.242679
ENSG00000172362	OR5B12	11	58206593	58207646	4	2	240278	2.2945	0.010881	0.242783
ENSG00000163689	C3orf67	3	58703092	59035810	644	54	240278	2.294	0.010896	0.242843
ENSG00000115446	UNC50	2	99225042	99234978	22	10	240278	2.2939	0.010899	0.242635
ENSG00000140043	PTGR2	14	74318547	74353530	149	17	240278	2.2937	0.010903	0.24245
ENSG00000165985	C1QL3	10	16555742	16564004	30	9	240278	2.2935	0.01091	0.242332
ENSG00000185674	LYG2	2	99858709	99871745	32	14	240278	2.2931	0.010922	0.242326
ENSG00000049283	EPN3	17	48609904	48621111	40	18	240278	2.2913	0.010974	0.243206
ENSG00000073803	MAP3K13	3	185000729	185206885	570	61	240278	2.2896	0.011023	0.244017
ENSG00000181264	TMEM136	11	120195838	120204391	21	8	240278	2.2892	0.011035	0.243872
ENSG00000186665	C17orf58	17	65987217	65989765	5	3	240278	2.2892	0.011035	0.243872
ENSG00000204387	C6orf48	6	31802385	31807541	28	16	240278	2.2891	0.011036	0.243484
ENSG00000255374	TAS2R43	12	11243886	11244912	6	2	240278	2.2882	0.011062	0.243785
ENSG00000011422	PLAUR	19	44150247	44174699	124	29	240278	2.2862	0.011121	0.244811
ENSG00000026036	RTEL1-TNFRSF6B	20	62290653	62330037	196	34	240278	2.2862	0.011122	0.24456
ENSG00000008394	MGST1	12	16500076	16762193	598	119	240278	2.2853	0.011147	0.244836
ENSG00000102984	ZNF821	16	71893583	71929239	107	27	240278	2.2848	0.011161	0.244871
ENSG00000083290	ULK2	17	19674142	19771249	126	37	240278	2.2848	0.011162	0.24462
ENSG00000110944	IL23A	12	56732663	56734193	2	1	240278	2.2844	0.011175	0.244497
ENSG00000155868	MED7	5	156564423	156586030	80	18	240278	2.2844	0.011175	0.244497
ENSG00000203896	LIME1	20	62366815	62370456	10	6	240278	2.2831	0.011214	0.244943
ENSG00000185823	NPAP1	15	24920541	24928593	26	11	240278	2.2823	0.011236	0.245151
ENSG00000167523	SPATA33	16	89724210	89737680	57	24	240278	2.282	0.011246	0.245098
ENSG00000267706	CTD-2105E13.6	19	55863669	55870884	34	16	240278	2.2814	0.011263	0.245197
ENSG00000186591	UBE2H	7	129470572	129592789	502	33	240278	2.2805	0.011288	0.24547
ENSG00000106304	SPAM1	7	123565286	123611468	139	30	240278	2.2794	0.011322	0.245938
ENSG00000154096	THY1	11	119288090	119295695	17	6	240278	2.2792	0.011328	0.245798
ENSG00000188559	RALGAPA2	20	20370196	20693131	470	51	240278	2.2785	0.011349	0.245982
ENSG00000101445	PPP1R16B	20	37434348	37551667	314	81	240278	2.2783	0.011353	0.245799
ENSG00000150722	PPP1R1C	2	182818968	182996125	489	83	240278	2.2776	0.011376	0.246026
ENSG00000079999	KEAP1	19	10596796	10614417	59	18	240278	2.2775	0.01138	0.245843
ENSG00000130203	APOE	19	45409011	45412650	1	1	240278	2.2764	0.01141	0.246221
ENSG00000145945	FAM50B	6	3849620	3851551	5	3	240278	2.2762	0.011417	0.246103
ENSG00000088538	DOCK3	3	50712672	51421629	1788	69	240278	2.2751	0.011451	0.246566
ENSG00000198211	TUBB3	16	89985573	90002500	86	20	240278	2.2749	0.011455	0.246383
ENSG00000079691	LRRC16A	6	25279306	25620758	1762	225	240278	2.2744	0.011472	0.246479
ENSG00000160161	CILP2	19	19649057	19657468	24	7	240278	2.2743	0.011475	0.246275
ENSG00000053900	ANAPC4	4	25378835	25420120	178	20	240278	2.2735	0.011498	0.2465
ENSG00000150867	PIP4K2A	10	22823778	23003484	583	84	240278	2.2727	0.011521	0.246725
ENSG00000198736	MSRB1	16	1988211	1993327	14	6	240278	2.2725	0.011527	0.246585
ENSG00000196547	MAN2A2	15	91445448	91465814	71	24	240278	2.2722	0.011536	0.24651
ENSG00000204540	PSORS1C1	6	31082527	31107869	367	46	240278	2.2714	0.011562	0.246798
ENSG00000136536	45723	2	160569000	160627538	265	33	240278	2.2712	0.011568	0.246659
ENSG00000171953	ATPAF2	17	17880723	17942523	117	18	240278	2.2711	0.011572	0.246477
ENSG00000081177	EXD2	14	69658228	69709075	117	24	240278	2.2704	0.011591	0.246615
ENSG00000198846	TOX	8	59717977	60031767	836	142	240278	2.2697	0.011612	0.246796
ENSG00000144730	IL17RD	3	57124010	57204334	219	37	240278	2.2674	0.011681	0.247995
ENSG00000048828	FAM120A	9	96214004	96328397	370	40	240278	2.2673	0.011686	0.247834
ENSG00000197818	SLC9A8	20	48429250	48508779	257	41	240278	2.2663	0.011715	0.248182
ENSG00000160179	ABCG1	21	43619799	43717354	354	89	240278	2.2652	0.011751	0.248677
ENSG00000197157	SND1	7	127292234	127732661	795	92	240278	2.2635	0.011801	0.249467
ENSG00000243251	PGBD3	10	50723151	50747086	73	20	240278	2.2635	0.011802	0.249221
ENSG00000181804	SLC9A9	3	142984064	143567373	2028	267	240278	2.2623	0.011841	0.249777
ENSG00000198768	APCDD1L	20	57034157	57090187	140	48	240278	2.2606	0.011891	0.250563
ENSG00000130713	EXOSC2	9	133569108	133580248	23	12	240278	2.2605	0.011894	0.250359
ENSG00000197272	IL27	16	28510683	28523372	25	10	240278	2.2605	0.011896	0.250133
ENSG00000213132	AC022498.1	3	187896331	187898598	5	2	240278	2.2603	0.011902	0.249993
ENSG00000149591	TAGLN	11	117070037	117075498	18	9	240278	2.2599	0.011913	0.249957
ENSG00000163807	KIAA1143	3	44779153	44803154	49	21	240278	2.2596	0.011922	0.24988
ENSG00000126749	EMG1	12	7072408	7105520	45	13	240278	2.2584	0.01196	0.25041
ENSG00000228716	DHFR	5	79922047	79950802	138	11	240278	2.2576	0.011986	0.250688
ENSG00000135698	MPHOSPH6	16	82181403	82203831	224	19	240278	2.2572	0.011998	0.250673
ENSG00000269476	CTD-2583A14.9	19	58388133	58427959	120	24	240278	2.257	0.012004	0.250533
ENSG00000100462	PRMT5	14	23389720	23398794	20	7	240278	2.2552	0.012059	0.251414
ENSG00000258366	RTEL1	20	62289163	62328416	191	33	240278	2.2551	0.012064	0.251253
ENSG00000106400	ZNHIT1	7	100860949	100867471	17	6	240278	2.2549	0.012068	0.25107
ENSG00000204183	GDF5OS	20	34020827	34023248	2	1	240278	2.2541	0.012095	0.251367
ENSG00000135469	COQ10A	12	56660642	56664750	6	3	240278	2.2535	0.012114	0.251496
ENSG00000072756	TRNT1	3	3168600	3192563	124	20	240278	2.2525	0.012145	0.251875
ENSG00000165995	CACNB2	10	18429606	18830798	1912	269	240278	2.252	0.012162	0.251829
ENSG00000184949	FAM227A	22	38974125	39052634	168	26	240278	2.252	0.012162	0.251829
ENSG00000110975	SYT10	12	33527173	33592754	249	29	240278	2.2504	0.012211	0.252446
ENSG00000272790	AP002884.3	11	112041253	112071394	93	25	240278	2.2495	0.01224	0.25278
ENSG00000033030	ZCCHC8	12	122957417	122985518	67	18	240278	2.2489	0.01226	0.252928
ENSG00000176087	SLC35A4	5	139944041	139948688	7	5	240278	2.2487	0.012267	0.252808
ENSG00000143748	NVL	1	224415036	224518089	293	48	240278	2.2485	0.012273	0.252667
ENSG00000204305	AGER	6	32148745	32152101	23	13	240278	2.2478	0.012294	0.252835
ENSG00000204427	ABHD16A	6	31654726	31671221	42	23	240278	2.2475	0.012305	0.252798
ENSG00000162222	TTC9C	11	62495541	62507765	26	10	240278	2.2467	0.012329	0.253027
ENSG00000204422	XXbac-BPG32J3.20	6	31654739	31681849	80	35	240278	2.2466	0.012331	0.252805
ENSG00000163875	MEAF6	1	37958176	37980375	78	18	240278	2.2464	0.01234	0.252726
ENSG00000063169	GLTSCR1	19	48111453	48206533	421	58	240278	2.2456	0.012365	0.252975
ENSG00000064687	ABCA7	19	1040102	1065571	92	25	240278	2.2447	0.012394	0.253306
ENSG00000184828	ZBTB7C	18	45553044	45937123	1688	276	240278	2.2423	0.01247	0.254595
ENSG00000196628	TCF4	18	52889562	53332018	944	151	240278	2.2423	0.012472	0.254372
ENSG00000163209	SPRR3	1	152974223	152976332	14	3	240278	2.2416	0.012493	0.254537
ENSG00000171962	LRRC48	17	17876127	17920203	99	16	240278	2.2415	0.012497	0.254355
ENSG00000258838	ERCC6-PGBD3	10	50723247	50747584	75	20	240278	2.2413	0.012503	0.254215
ENSG00000204371	EHMT2	6	31847536	31865464	70	38	240278	2.2404	0.012534	0.254582
ENSG00000073050	XRCC1	19	44047192	44084625	139	32	240278	2.237	0.012643	0.256532
ENSG00000105880	DLX5	7	96649704	96654409	13	9	240278	2.2369	0.012646	0.256329
ENSG00000122218	COPA	1	160259063	160313190	106	30	240278	2.2363	0.012666	0.25647
ENSG00000196482	ESRRG	1	216676588	217311097	2089	259	240278	2.2362	0.012671	0.256308
ENSG00000113248	PCDHB15	5	140625147	140627799	17	7	240278	2.2354	0.012695	0.25653
ENSG00000248712	CCDC153	11	119060347	119067479	13	6	240278	2.2353	0.0127	0.256368
ENSG00000259202	RP11-342M21.2	15	67435072	67439277	10	6	240278	2.2333	0.012764	0.257396
ENSG00000061987	MON2	12	62860597	62991363	326	44	240278	2.2312	0.012835	0.258431
ENSG00000096968	JAK2	9	4985033	5128183	499	43	240278	2.2312	0.012835	0.258431
ENSG00000178127	NDUFV2	18	9102628	9134343	86	20	240278	2.2309	0.012843	0.258197
ENSG00000170234	PWWP2A	5	159488808	159546430	138	30	240278	2.2301	0.012871	0.258496
ENSG00000143341	HMCN1	1	185703683	186160085	1073	95	240278	2.23	0.012872	0.258253
ENSG00000174371	EXO1	1	242011269	242058450	218	28	240278	2.2298	0.012879	0.25813
ENSG00000011198	ABHD5	3	43731605	43775863	123	18	240278	2.2287	0.012918	0.258649
ENSG00000204424	LY6G6F	6	31674640	31685581	42	20	240278	2.2283	0.012931	0.258646
ENSG00000173083	HPSE	4	84213614	84256306	137	18	240278	2.2278	0.012945	0.258664
ENSG00000259518	RP11-597K23.2	15	82380935	82390035	40	19	240278	2.2276	0.012954	0.258581
ENSG00000101489	CELF4	18	34823010	35146000	857	198	240278	2.227	0.012974	0.258718
ENSG00000162231	NXF1	11	62559595	62573774	12	8	240278	2.2265	0.012989	0.258756
ENSG00000162755	KLHDC9	1	161068151	161070136	4	2	240278	2.226	0.013008	0.258872
ENSG00000224470	ATXN1L	16	71879894	71919171	113	28	240278	2.2257	0.013018	0.25881
ENSG00000020577	SAMD4A	14	55033815	55260033	594	170	240278	2.2252	0.013033	0.258847
ENSG00000143476	DTL	1	212208919	212280742	251	35	240278	2.2238	0.01308	0.259519
ENSG00000110429	FBXO3	11	33762485	33796089	91	18	240278	2.2236	0.013088	0.259416
ENSG00000122203	KIAA1191	5	175773064	175788971	40	13	240278	2.2229	0.013111	0.259611
ENSG00000145863	GABRA6	5	160974069	161129599	408	56	240278	2.2225	0.013126	0.259647
ENSG00000156475	PPP2R2B	5	145967936	146464347	1179	146	240278	2.2204	0.013195	0.26075
ENSG00000163935	SFMBT1	3	52937588	53080766	372	45	240278	2.2174	0.013298	0.262522
ENSG00000204464	C1orf195	1	15490840	15497813	24	9	240278	2.2173	0.013303	0.262358
ENSG00000122378	FAM213A	10	82167585	82192753	83	22	240278	2.217	0.013311	0.262253
ENSG00000177889	UBE2N	12	93799449	93836038	85	32	240278	2.2167	0.013323	0.262228
ENSG00000115474	KCNJ13	2	233631174	233641278	23	7	240278	2.2151	0.013375	0.262988
ENSG00000114346	ECT2	3	172468472	172539264	172	26	240278	2.2128	0.013456	0.264317
ENSG00000185652	NTF3	12	5541278	5630702	287	72	240278	2.2124	0.013469	0.264309
ENSG00000273259	RP11-986E7.7	14	95058395	95090983	139	33	240278	2.2123	0.013473	0.264124
ENSG00000225830	ERCC6	10	50663414	50747584	221	42	240278	2.2116	0.013499	0.264371
ENSG00000167139	TBC1D21	15	74165949	74181555	45	13	240278	2.2112	0.013512	0.264363
ENSG00000158092	NCK1	3	136581050	136668665	240	17	240278	2.2101	0.013549	0.264824
ENSG00000162728	KCNJ9	1	160051360	160060353	20	8	240278	2.2099	0.013557	0.264718
ENSG00000259132	RP11-298I3.5	14	23415479	23451467	62	15	240278	2.2093	0.013576	0.264826
ENSG00000167088	SNRPD1	18	19192228	19210417	35	12	240278	2.2085	0.013603	0.26509
ENSG00000118689	FOXO3	6	108881038	109005977	305	50	240278	2.2081	0.013619	0.26514
ENSG00000157219	HTR5A	7	154862034	154877459	58	16	240278	2.2076	0.013638	0.265248
ENSG00000172992	DCAKD	17	43100708	43138473	161	27	240278	2.2068	0.013663	0.265472
ENSG00000197712	FAM114A1	4	38869298	38947360	326	44	240278	2.2057	0.013703	0.265987
ENSG00000214413	BBIP1	10	112658488	112679032	53	17	240278	2.2053	0.013717	0.265996
ENSG00000169122	FAM110B	8	58907068	59116838	667	115	240278	2.2048	0.013734	0.266064
ENSG00000034713	GABARAPL2	16	75600249	75611779	24	6	240278	2.2041	0.013759	0.266287
ENSG00000082068	WDR70	5	37379314	37753537	1090	60	240278	2.2036	0.013775	0.266335
ENSG00000176148	TCP11L1	11	33060963	33127489	284	28	240278	2.2035	0.01378	0.26617
ENSG00000183814	LIN9	1	226418850	226497570	163	32	240278	2.2021	0.013828	0.266836
ENSG00000136448	NMT1	17	43128978	43186384	258	35	240278	2.2019	0.013836	0.266729
ENSG00000186298	PPP1CC	12	111157485	111180744	67	20	240278	2.2016	0.013847	0.26668
ENSG00000183793	NPIPA5	16	15457516	15474904	25	12	240278	2.2016	0.013848	0.266439
ENSG00000004059	ARF5	7	127228399	127231759	9	4	240278	2.1997	0.013913	0.267428
ENSG00000172201	ID4	6	19837617	19840915	16	8	240278	2.1988	0.013946	0.267801
ENSG00000033178	UBA6	4	68478370	68566897	323	27	240278	2.1984	0.013959	0.26779
ENSG00000254469	RP11-849H4.2	11	71576555	71639700	340	22	240278	2.1982	0.013966	0.267664
ENSG00000169519	METTL15	11	28129795	28355054	418	49	240278	2.1979	0.013978	0.267633
ENSG00000143416	SELENBP1	1	151336778	151345209	22	14	240278	2.1976	0.013988	0.267565
ENSG00000172016	REG3A	2	79384132	79386879	7	4	240278	2.1958	0.014053	0.268547
ENSG00000188725	SMIM15	5	60453536	60458301	5	3	240278	2.1957	0.014058	0.268382
ENSG00000123349	PFDN5	12	53689075	53693234	14	6	240278	2.194	0.014118	0.269267
ENSG00000166006	KCNC2	12	75433857	75603648	470	67	240278	2.1938	0.014124	0.269121
ENSG00000151012	SLC7A11	4	139085251	139163503	267	45	240278	2.1937	0.014129	0.268956
ENSG00000113971	NPHP3	3	132276986	132441303	350	54	240278	2.1932	0.014147	0.269039
ENSG00000166747	AP1G1	16	71762913	71843104	259	41	240278	2.193	0.014153	0.268893
ENSG00000120333	MRPS14	1	174979925	174992561	29	12	240278	2.1924	0.014174	0.269033
ENSG00000257727	CNPY2	12	56703626	56710120	14	8	240278	2.1922	0.014184	0.268964
ENSG00000134545	KLRC1	12	10594863	10607284	62	11	240278	2.1918	0.014197	0.268951
ENSG00000090565	RAB11FIP3	16	475619	573011	290	46	240278	2.1911	0.014222	0.269166
ENSG00000214435	AS3MT	10	104629273	104661656	118	18	240278	2.1908	0.014233	0.269116
ENSG00000100162	CENPM	22	42334725	42343168	27	10	240278	2.1905	0.014243	0.269047
ENSG00000161905	ALOX15	17	4534197	4545589	32	11	240278	2.1894	0.014284	0.269563
ENSG00000198792	TMEM184B	22	38615298	38669040	133	34	240278	2.1892	0.014291	0.269437
ENSG00000132361	CLUH	17	2592680	2615957	46	13	240278	2.189	0.014299	0.26933
ENSG00000196653	ZNF502	3	44754135	44765323	42	6	240278	2.188	0.014334	0.269731
ENSG00000175550	DRAP1	11	65686728	65689032	1	1	240278	2.1862	0.0144	0.270715
ENSG00000113525	IL5	5	131877136	131892530	18	7	240278	2.1855	0.014426	0.270945
ENSG00000148795	CYP17A1	10	104590288	104597290	15	6	240278	2.1845	0.014463	0.271381
ENSG00000270316	C10orf32-ASMT	10	104614029	104661656	156	23	240278	2.1842	0.014474	0.271329
ENSG00000171428	NAT1	8	18027986	18081198	315	54	240278	2.1836	0.014496	0.271483
ENSG00000087258	GNAO1	16	56225302	56391356	521	100	240278	2.1833	0.014505	0.271394
ENSG00000183128	CALHM3	10	105232561	105238997	20	7	240278	2.1818	0.014561	0.272183
ENSG00000138078	PREPL	2	44543420	44589001	152	30	240278	2.1805	0.01461	0.27284
ENSG00000130270	ATP8B3	19	1782074	1812275	108	34	240278	2.178	0.014703	0.274317
ENSG00000170458	CD14	5	140011313	140013286	4	2	240278	2.1768	0.014746	0.274859
ENSG00000180929	GPR62	3	51989330	51991509	7	4	240278	2.1763	0.014766	0.274971
ENSG00000111911	HINT3	6	126277927	126301387	31	6	240278	2.1751	0.01481	0.27553
ENSG00000111775	COX6A1	12	120875893	120878545	6	2	240278	2.1747	0.014827	0.275586
ENSG00000119414	PPP6C	9	127908852	127952218	160	21	240278	2.1746	0.014828	0.275345
ENSG00000163915	C3orf65	3	185430316	185447575	29	16	240278	2.1741	0.014849	0.275476
ENSG00000165304	MELK	9	36572859	36677678	312	36	240278	2.1739	0.014855	0.275328
ENSG00000197249	SERPINA1	14	94843084	94857030	43	20	240278	2.1739	0.014857	0.275106
ENSG00000101276	SLC52A3	20	740724	749131	44	13	240278	2.1722	0.01492	0.276013
ENSG00000183273	CCDC60	12	119772517	119978852	552	114	240278	2.1718	0.014937	0.276068
ENSG00000181929	PRKAG1	12	49396057	49412980	28	9	240278	2.1709	0.01497	0.276419
ENSG00000185745	IFIT1	10	91152303	91163745	25	13	240278	2.1706	0.01498	0.276345
ENSG00000176476	CCDC101	16	28565236	28603111	120	21	240278	2.1703	0.014993	0.276326
ENSG00000185219	ZNF445	3	44481262	44519162	84	24	240278	2.1696	0.015017	0.276509
ENSG00000137764	MAP2K5	15	67835047	68099461	695	70	240278	2.1694	0.015026	0.276417
ENSG00000125977	EIF2S2	20	32676104	32700138	28	13	240278	2.1691	0.015038	0.276379
ENSG00000100266	PACSIN2	22	43231418	43411151	551	55	240278	2.1684	0.015064	0.276599
ENSG00000246705	H2AFJ	12	14927270	14930936	11	7	240278	2.1663	0.015145	0.277828
ENSG00000164744	SUN3	7	48026745	48068716	104	26	240278	2.1661	0.015152	0.277697
ENSG00000184156	KCNQ3	8	133133108	133493200	1374	185	240278	2.1652	0.015184	0.278025
ENSG00000105472	CLEC11A	19	51226586	51228974	4	2	240278	2.1628	0.015277	0.279468
ENSG00000063978	RNF4	4	2463947	2627047	425	70	240278	2.1622	0.0153	0.279629
ENSG00000172954	LCLAT1	2	30670092	30867091	716	51	240278	2.162	0.015309	0.279535
ENSG00000135074	ADAM19	5	156822542	157002783	678	72	240278	2.1618	0.015317	0.279422
ENSG00000168631	DPCR1	6	30908749	30921998	55	23	240278	2.161	0.015348	0.279728
ENSG00000181104	F2R	5	76011868	76031606	25	17	240278	2.1595	0.015406	0.280526
ENSG00000126778	SIX1	14	61110133	61124977	22	12	240278	2.1591	0.015422	0.280558
ENSG00000107282	APBA1	9	72042446	72287222	630	78	240278	2.1586	0.015441	0.280644
ENSG00000197746	PSAP	10	73576055	73611126	127	31	240278	2.1578	0.015473	0.280967
ENSG00000138135	CH25H	10	90965694	90967071	4	1	240278	2.1574	0.015487	0.280962
ENSG00000137166	FOXP4	6	41514164	41570122	172	33	240278	2.157	0.015503	0.280994
ENSG00000197580	BCO2	11	112046190	112095422	141	32	240278	2.1568	0.015511	0.28088
ENSG00000180259	PRNT	20	4711928	4721314	40	8	240278	2.1563	0.01553	0.280966
ENSG00000106682	EIF4H	7	73588575	73611431	33	17	240278	2.1563	0.015531	0.280598
ENSG00000137976	DNASE2B	1	84864215	84880701	53	15	240278	2.1563	0.015531	0.280598
ENSG00000168404	MLKL	16	74705753	74734858	112	41	240278	2.156	0.015544	0.280447
ENSG00000241837	ATP5O	21	35275757	35288284	53	18	240278	2.1556	0.015556	0.280407
ENSG00000170445	HARS	5	140052758	140071609	51	12	240278	2.1555	0.01556	0.280222
ENSG00000164588	HCN1	5	45259349	45696253	725	88	240278	2.1554	0.015564	0.280038
ENSG00000116014	KISS1R	19	917287	921015	3	2	240278	2.155	0.015582	0.280106
ENSG00000089505	CMTM1	16	66600294	66613040	33	6	240278	2.1539	0.015625	0.280623
ENSG00000104524	PYCRL	8	144686083	144691943	24	10	240278	2.1538	0.015629	0.280439
ENSG00000265352	RP11-723G8.2	18	69399851	69455364	301	29	240278	2.1519	0.015703	0.281511
ENSG00000107130	NCS1	9	132934857	132999583	243	49	240278	2.1515	0.01572	0.281559
ENSG00000110344	UBE4A	11	118230300	118269926	73	15	240278	2.1514	0.015722	0.28134
ENSG00000120645	IQSEC3	12	175931	287626	404	90	240278	2.1508	0.015746	0.281513
ENSG00000105784	RUNDC3B	7	87256864	87461611	408	40	240278	2.1505	0.015758	0.281472
ENSG00000141404	GNAL	18	11688955	11885684	756	81	240278	2.1501	0.015772	0.281467
ENSG00000258292	RP11-536G4.1	12	96196875	96217085	85	21	240278	2.1493	0.015807	0.281837
ENSG00000169469	SPRR1B	1	153003678	153005376	17	2	240278	2.1477	0.01587	0.282704
ENSG00000094914	AAAS	12	53701240	53718648	36	12	240278	2.1472	0.015887	0.282751
ENSG00000011114	BTBD7	14	93703896	93799438	294	43	240278	2.147	0.015895	0.282638
ENSG00000129474	AJUBA	14	23440383	23451851	19	7	240278	2.1463	0.015926	0.282934
ENSG00000254788	CKLF-CMTM1	16	66586490	66613038	67	11	240278	2.1445	0.015995	0.283904
ENSG00000124564	SLC17A3	6	25833294	25882514	175	47	240278	2.1445	0.015996	0.283666
ENSG00000174429	ABRA	8	107771711	107782473	27	11	240278	2.1442	0.016008	0.283624
ENSG00000172575	RASGRP1	15	38780304	38857776	239	37	240278	2.1439	0.016021	0.283599
ENSG00000109618	SEPSECS	4	25121627	25162204	87	23	240278	2.1437	0.016028	0.283468
ENSG00000144136	SLC20A1	2	113403434	113421404	42	11	240278	2.1426	0.016072	0.283992
ENSG00000102897	LYRM1	16	20911190	20936328	53	16	240278	2.1425	0.016076	0.283808
ENSG00000248487	ABHD14A	3	52005442	52015212	26	10	240278	2.1423	0.016084	0.283695
ENSG00000168071	CCDC88B	11	64107695	64125006	47	20	240278	2.142	0.016098	0.283688
ENSG00000115694	STK25	2	242432089	242449145	68	21	240278	2.1414	0.01612	0.283821
ENSG00000187546	AGMO	7	15239943	15601640	1462	165	240278	2.1406	0.016154	0.284166
ENSG00000141030	COPS3	17	17150141	17184607	123	19	240278	2.1404	0.01616	0.284018
ENSG00000064115	TM7SF3	12	27126128	27167367	111	30	240278	2.1402	0.016171	0.283958
ENSG00000153208	MERTK	2	112656056	112787138	527	46	240278	2.14	0.016177	0.283811
ENSG00000111231	GPN3	12	110890289	110907073	49	12	240278	2.1398	0.016187	0.283733
ENSG00000144815	NXPE3	3	101498046	101547073	96	18	240278	2.1388	0.016224	0.284129
ENSG00000204713	TRIM27	6	28870779	28891766	94	28	240278	2.1386	0.016235	0.284069
ENSG00000072274	TFRC	3	195754054	195809060	244	44	240278	2.138	0.016258	0.284219
ENSG00000125844	RRBP1	20	17594323	17662940	176	48	240278	2.1375	0.016279	0.284334
ENSG00000174672	BRSK2	11	1411129	1483919	422	64	240278	2.1363	0.016328	0.284937
ENSG00000054282	SDCCAG8	1	243419320	243663394	557	89	240278	2.1356	0.016354	0.285139
ENSG00000078668	VDAC3	8	42249142	42263415	27	9	240278	2.1332	0.016455	0.286646
ENSG00000007520	TSR3	16	1399241	1401912	10	5	240278	2.1326	0.016477	0.286775
ENSG00000204393	RP11-410N8.4	20	31175281	31196695	52	21	240278	2.1324	0.016488	0.286714
ENSG00000168477	TNXB	6	32008931	32083111	270	82	240278	2.1316	0.016519	0.286999
ENSG00000114638	UPK1B	3	118892364	118924000	124	34	240278	2.1315	0.016525	0.286851
ENSG00000255468	RP11-867G23.8	11	66115421	66132275	45	12	240278	2.131	0.016543	0.28691
ENSG00000182985	CADM1	11	115039938	115375675	706	140	240278	2.131	0.016544	0.286675
ENSG00000100276	RASL10A	22	29708922	29715668	9	5	240278	2.1294	0.01661	0.287566
ENSG00000178921	PFAS	17	8150936	8173809	95	23	240278	2.1294	0.016612	0.287348
ENSG00000185414	MRPL30	2	99797542	99814089	42	13	240278	2.129	0.016625	0.287321
ENSG00000140743	CDR2	16	22357257	22448486	149	24	240278	2.1284	0.016653	0.287553
ENSG00000130725	UBE2M	19	59067079	59070327	9	5	240278	2.1277	0.01668	0.287767
ENSG00000204293	OR8B2	11	124252291	124253258	2	1	240278	2.1272	0.016704	0.287928
ENSG00000255872	RP11-613M10.9	9	37588410	38068684	1589	136	240278	2.1258	0.016762	0.288676
ENSG00000100393	EP300	22	41487790	41576081	203	49	240278	2.1256	0.016768	0.288527
ENSG00000269700	AC069547.2	10	52152766	52154321	5	3	240278	2.1249	0.016796	0.288756
ENSG00000120327	PCDHB14	5	140602931	140605858	14	8	240278	2.1245	0.016813	0.288797
ENSG00000160584	SIK3	11	116714118	116969153	956	75	240278	2.1245	0.016815	0.288579
ENSG00000162734	PEA15	1	160175127	160185166	17	11	240278	2.1241	0.016829	0.288568
ENSG00000005483	KMT2E	7	104654626	104754808	211	27	240278	2.1238	0.016845	0.288591
ENSG00000167552	TUBA1A	12	49578579	49583107	13	6	240278	2.1235	0.016856	0.288529
ENSG00000130635	COL5A1	9	137533620	137736686	1137	148	240278	2.1232	0.016867	0.288467
ENSG00000143126	CELSR2	1	109792641	109818372	75	32	240278	2.1232	0.016869	0.288251
ENSG00000141428	C18orf21	18	33552046	33559241	25	7	240278	2.1229	0.016882	0.288223
ENSG00000102837	OLFM4	13	53602894	53626192	86	28	240278	2.1223	0.016907	0.2884
ENSG00000166170	BAG5	14	104022881	104029168	12	3	240278	2.1223	0.016908	0.288167
ENSG00000146809	ASB15	7	123207064	123277951	178	34	240278	2.1219	0.016923	0.288174
ENSG00000182326	C1S	12	7096351	7178336	137	19	240278	2.1216	0.016936	0.288146
ENSG00000186976	EFCAB6	22	43924624	44208217	918	98	240278	2.1213	0.01695	0.288135
ENSG00000095713	CRTAC1	10	99624757	99790585	329	75	240278	2.1199	0.017007	0.288855
ENSG00000128578	STRIP2	7	129074274	129128240	121	25	240278	2.1183	0.017074	0.289743
ENSG00000094880	CDC23	5	137523339	137549032	59	20	240278	2.1173	0.017116	0.290206
ENSG00000243627	AP000322.53	21	35791013	35796264	13	7	240278	2.117	0.017132	0.290228
ENSG00000132330	SCLY	2	238969530	239008054	143	20	240278	2.1167	0.017144	0.290181
ENSG00000152778	IFIT5	10	91174343	91180758	22	10	240278	2.1166	0.017146	0.289966
ENSG00000197935	ZNF311	6	28962562	28973093	41	13	240278	2.1155	0.017193	0.290512
ENSG00000070019	GUCY2C	12	14765576	14849519	150	39	240278	2.1154	0.0172	0.290381
ENSG00000146250	PRSS35	6	84222194	84235423	27	11	240278	2.1153	0.017203	0.290183
ENSG00000063046	EIF4B	12	53399942	53435993	114	14	240278	2.1141	0.017254	0.290794
ENSG00000176920	FUT2	19	49199228	49209207	40	10	240278	2.1133	0.017289	0.291135
ENSG00000167644	C19orf33	19	38794801	38795649	7	3	240278	2.1129	0.017305	0.291156
ENSG00000078018	MAP2	2	210288782	210598842	870	89	240278	2.1123	0.01733	0.291327
ENSG00000103502	CDIPT	16	29869678	29875057	4	2	240278	2.1123	0.017332	0.291113
ENSG00000176387	HSD11B2	16	67464555	67471456	19	11	240278	2.112	0.017341	0.291016
ENSG00000143786	CNIH3	1	224622362	224928251	857	130	240278	2.111	0.017388	0.291556
ENSG00000104643	MTMR9	8	11141925	11185646	133	18	240278	2.109	0.017472	0.292715
ENSG00000162972	C2orf47	2	200820040	200873263	101	27	240278	2.1084	0.017496	0.292868
ENSG00000138741	TRPC3	4	122800182	122872909	167	40	240278	2.1072	0.017551	0.29354
ENSG00000140945	CDH13	16	82660408	83830204	7327	561	240278	2.1066	0.017575	0.293692
ENSG00000198704	GPX6	6	28471073	28495992	140	28	240278	2.1063	0.017589	0.293677
ENSG00000163793	DNAJC5G	2	27498289	27504367	15	7	240278	2.1063	0.017591	0.293461
ENSG00000131711	MAP1B	5	71403061	71505395	258	73	240278	2.105	0.017648	0.294163
ENSG00000084090	STARD7	2	96850597	96874563	44	13	240278	2.1045	0.017667	0.294231
ENSG00000223638	RFPL4A	19	56270380	56274541	15	6	240278	2.1039	0.017694	0.294432
ENSG00000146072	TNFRSF21	6	47199268	47277641	215	53	240278	2.1036	0.017707	0.294399
ENSG00000165959	CLMN	14	95648277	95786243	532	72	240278	2.1036	0.017708	0.294168
ENSG00000100226	GTPBP1	22	39101728	39134304	56	19	240278	2.1034	0.017715	0.294036
ENSG00000178971	CTC1	17	8130191	8151362	69	17	240278	2.1033	0.017718	0.293838
ENSG00000173926	45719	5	126203406	126366500	556	29	240278	2.103	0.017734	0.293856
ENSG00000140950	TLDC1	16	84511681	84587639	609	101	240278	2.1027	0.017746	0.293808
ENSG00000108700	CCL8	17	32646055	32648421	5	2	240278	2.1026	0.017752	0.293661
ENSG00000140538	NTRK3	15	88418230	88799999	1163	175	240278	2.1025	0.017756	0.29348
ENSG00000148773	MKI67	10	129894923	129924649	102	28	240278	2.1024	0.017758	0.293267
ENSG00000139343	SNRPF	12	96252706	96297606	188	36	240278	2.1023	0.017764	0.293121
ENSG00000152518	ZFP36L2	2	43449541	43453748	14	8	240278	2.1022	0.017766	0.292909
ENSG00000172840	PDP2	16	66912492	66929657	54	13	240278	2.1015	0.017798	0.293191
ENSG00000257987	LINC00935	12	49121218	49159569	87	22	240278	2.1011	0.017818	0.293275
ENSG00000178567	EPM2AIP1	3	37027357	37034795	11	7	240278	2.1007	0.017834	0.293293
ENSG00000113083	LOX	5	121398890	121413980	28	8	240278	2.1001	0.017862	0.293509
ENSG00000204438	GPANK1	6	31629006	31634060	35	17	240278	2.0998	0.017874	0.293461
ENSG00000224586	GPX5	6	28493702	28502729	37	14	240278	2.0994	0.01789	0.293479
ENSG00000088986	DYNLL1	12	120907653	120936296	75	20	240278	2.0987	0.017921	0.293743
ENSG00000028137	TNFRSF1B	1	12227060	12269285	75	21	240278	2.0977	0.017966	0.294236
ENSG00000261611	AC010547.9	16	71481503	71523214	103	27	240278	2.0973	0.017985	0.294303
ENSG00000213533	TMEM110	3	52870235	52931612	140	25	240278	2.0957	0.018056	0.295219
ENSG00000163617	KIAA1407	3	113682984	113775460	182	45	240278	2.0955	0.018065	0.295122
ENSG00000156599	ZDHHC5	11	57435219	57468659	50	19	240278	2.0954	0.01807	0.294959
ENSG00000129282	MRM1	17	34958001	34965407	25	9	240278	2.0953	0.018073	0.294763
ENSG00000162009	SSTR5	16	1122756	1131454	56	19	240278	2.0949	0.018088	0.294764
ENSG00000134532	SOX5	12	23682440	24103966	1297	228	240278	2.0946	0.018103	0.294765
ENSG00000077380	DYNC1I2	2	172543919	172604930	145	33	240278	2.0928	0.018185	0.295855
ENSG00000164190	NIPBL	5	36876861	37066515	308	60	240278	2.0922	0.018211	0.296034
ENSG00000172006	ZNF554	19	2819872	2835771	79	16	240278	2.091	0.018266	0.296683
ENSG00000125965	GDF5	20	34021145	34042568	34	18	240278	2.0907	0.018278	0.296634
ENSG00000143382	ADAMTSL4	1	150521884	150533413	42	19	240278	2.0905	0.018285	0.296503
ENSG00000137310	TCF19	6	31126319	31134936	68	13	240278	2.0902	0.018299	0.296486
ENSG00000247270	AC132186.1	16	66516775	66519747	6	3	240278	2.0896	0.018326	0.296679
ENSG00000204439	C6orf47	6	31626075	31628549	11	7	240278	2.0888	0.018362	0.297018
ENSG00000176472	ZNF575	19	44029649	44040282	32	10	240278	2.0877	0.018414	0.297615
ENSG00000111786	SRSF9	12	120899471	120907596	25	12	240278	2.0875	0.018422	0.2975
ENSG00000092036	HAUS4	14	23415437	23426370	22	7	240278	2.0872	0.018435	0.297466
ENSG00000127578	WFIKKN1	16	679239	684116	24	7	240278	2.087	0.018446	0.2974
ENSG00000099822	HCN2	19	589893	617159	182	52	240278	2.0866	0.018463	0.297431
ENSG00000180475	OR10Q1	11	57995354	57996390	3	2	240278	2.0855	0.018513	0.297993
ENSG00000135124	P2RX4	12	121647660	121671909	109	19	240278	2.0854	0.018517	0.297814
ENSG00000151575	TEX9	15	56536207	56738195	755	61	240278	2.0852	0.018525	0.297699
ENSG00000134318	ROCK2	2	11319887	11488456	526	40	240278	2.0848	0.018545	0.297778
ENSG00000138029	HADHB	2	26466038	26513336	103	19	240278	2.0846	0.018554	0.29768
ENSG00000178537	SLC25A20	3	48894369	48936426	62	25	240278	2.0845	0.018556	0.29747
ENSG00000124529	HIST1H4B	6	26027124	26027480	6	4	240278	2.0844	0.018561	0.297308
ENSG00000018189	RUFY3	4	71569921	71673032	378	32	240278	2.0842	0.01857	0.297211
ENSG00000206344	HCG27	6	31165537	31171745	100	18	240278	2.0825	0.018648	0.298217
ENSG00000102904	TSNAXIP1	16	67840668	67866051	74	24	240278	2.0824	0.018652	0.298039
ENSG00000178074	C2orf69	2	200775979	200820658	112	30	240278	2.082	0.018672	0.298116
ENSG00000044459	CNTLN	9	17134980	17503921	1765	83	240278	2.0816	0.018687	0.298114
ENSG00000196581	AJAP1	1	4714792	4852594	624	138	240278	2.0808	0.018727	0.298511
ENSG00000212643	ZRSR1	5	112227313	112228791	2	1	240278	2.0808	0.018728	0.298285
ENSG00000141424	SLC39A6	18	33688495	33709348	43	11	240278	2.0805	0.018739	0.29822
ENSG00000117360	PRPF3	1	150293925	150325671	98	21	240278	2.0803	0.018749	0.298138
ENSG00000140391	TSPAN3	15	77336359	77376326	75	21	240278	2.0798	0.018772	0.298263
ENSG00000162148	PPP1R32	11	61248592	61258403	39	12	240278	2.079	0.018808	0.298594
ENSG00000150768	DLAT	11	111895538	111935114	89	20	240278	2.0778	0.018862	0.29921
ENSG00000167548	KMT2D	12	49412758	49453557	52	18	240278	2.0767	0.018915	0.29981
ENSG00000075303	SLC25A40	7	87462883	87505672	102	17	240278	2.0743	0.019023	0.301279
ENSG00000006071	ABCC8	11	17414432	17498449	300	49	240278	2.0743	0.019024	0.301053
ENSG00000185278	ZBTB37	1	173837220	173872687	108	20	240278	2.0742	0.019028	0.300875
ENSG00000136930	PSMB7	9	127115745	127177723	121	25	240278	2.0737	0.019052	0.301012
ENSG00000253633	KB-1980E6.3	8	103540968	103550896	62	16	240278	2.073	0.019084	0.301276
ENSG00000145864	GABRB2	5	160715436	160976050	713	103	240278	2.0721	0.019126	0.301698
ENSG00000204856	FAM216A	12	110906169	110928190	64	12	240278	2.0719	0.019138	0.301646
ENSG00000119509	INVS	9	102861538	103063282	555	40	240278	2.0716	0.019151	0.301609
ENSG00000017427	IGF1	12	102789645	102874423	142	28	240278	2.0716	0.019153	0.3014
ENSG00000136802	LRRC8A	9	131644391	131680318	89	19	240278	2.0712	0.019171	0.301322
ENSG00000175691	ZNF77	19	2933216	2944969	54	21	240278	2.0712	0.019171	0.301322
ENSG00000183066	WBP2NL	22	42394729	42454460	133	22	240278	2.071	0.019181	0.301119
ENSG00000177576	C18orf32	18	47008028	47013622	19	8	240278	2.0707	0.019193	0.301067
ENSG00000166582	CENPV	17	16245848	16256970	26	10	240278	2.0707	0.019194	0.300843
ENSG00000221933	OR2A25	7	143771275	143772288	4	2	240278	2.0704	0.019207	0.300808
ENSG00000108826	MRPL27	17	48445218	48450575	17	6	240278	2.07	0.019227	0.300882
ENSG00000178467	P4HTM	3	49027319	49044587	23	10	240278	2.0695	0.019248	0.300972
ENSG00000124214	STAU1	20	47729878	47804904	185	41	240278	2.0692	0.019264	0.300983
ENSG00000162757	C1orf74	1	209955661	209957904	3	2	240278	2.0673	0.019354	0.302149
ENSG00000205730	ITPRIPL2	16	19125254	19132946	25	7	240278	2.0673	0.019355	0.301926
ENSG00000198382	UVRAG	11	75526212	75854239	653	63	240278	2.0672	0.019356	0.301702
ENSG00000174306	ZHX3	20	39807088	39946312	337	58	240278	2.0664	0.019396	0.302087
ENSG00000249751	ECSCR	5	138784245	138842328	15	10	240278	2.066	0.019416	0.30216
ENSG00000130816	DNMT1	19	10244021	10341962	338	51	240278	2.0645	0.019486	0.30301
ENSG00000155719	OTOA	16	21689835	21772050	151	35	240278	2.0644	0.019488	0.302802
ENSG00000165943	MOAP1	14	93648541	93651273	8	6	240278	2.0638	0.01952	0.30306
ENSG00000082929	C4orf6	4	5526296	5529528	7	4	240278	2.0634	0.019537	0.303085
ENSG00000172324	OR5A2	11	59189416	59190449	1	1	240278	2.0629	0.01956	0.303203
ENSG00000172915	NBEA	13	35516424	36247159	2174	158	240278	2.0628	0.019564	0.303027
ENSG00000248592	TMEM110-MUSTN1	3	52867137	52931578	152	25	240278	2.0621	0.019601	0.303361
ENSG00000171067	C11orf24	11	68028803	68039469	26	13	240278	2.061	0.019652	0.303912
ENSG00000241399	CD302	2	160625364	160654753	120	27	240278	2.0609	0.019656	0.303735
ENSG00000181045	SLC26A11	17	78193498	78227299	206	35	240278	2.0608	0.019659	0.303544
ENSG00000273154	RP4-583P15.15	20	62340216	62370456	113	13	240278	2.0593	0.019734	0.304463
ENSG00000115524	SF3B1	2	198254508	198299815	74	27	240278	2.0588	0.019757	0.304579
ENSG00000217555	CKLF	16	66586466	66600154	34	9	240278	2.0588	0.019758	0.304357
ENSG00000171954	CYP4F22	19	15619304	15663128	173	50	240278	2.0582	0.019783	0.304504
ENSG00000101745	ANKRD12	18	9136226	9285983	529	51	240278	2.0579	0.019801	0.304543
ENSG00000114166	KAT2B	3	20081515	20195896	561	73	240278	2.0564	0.019872	0.305396
ENSG00000112414	GPR126	6	142622991	142767403	296	52	240278	2.056	0.019891	0.30545
ENSG00000204120	GIGYF2	2	233562009	233725285	466	50	240278	2.0554	0.019919	0.305642
ENSG00000121892	PDS5A	4	39824483	39979576	476	59	240278	2.0553	0.019926	0.305511
ENSG00000197457	STMN3	20	62271061	62284780	50	14	240278	2.0551	0.019933	0.305381
ENSG00000109956	B3GAT1	11	134248398	134281812	153	28	240278	2.0544	0.019969	0.305695
ENSG00000183775	KCTD16	5	143550396	143865249	719	97	240278	2.0527	0.020051	0.306712
ENSG00000179886	TIGD5	8	144680074	144682485	7	4	240278	2.0524	0.020065	0.306688
ENSG00000083720	OXCT1	5	41730167	41870621	284	39	240278	2.0522	0.020073	0.306572
ENSG00000126368	NR1D1	17	38249040	38256978	18	9	240278	2.0512	0.020125	0.307128
ENSG00000113749	HRH2	5	175085033	175113245	61	25	240278	2.0511	0.020127	0.306921
ENSG00000114654	EFCC1	3	128720472	128759585	87	25	240278	2.0507	0.020148	0.307004
ENSG00000111678	C12orf57	12	7052141	7055166	5	3	240278	2.0504	0.020163	0.306995
ENSG00000076924	XAB2	19	7684411	7694451	39	9	240278	2.05	0.02018	0.307016
ENSG00000244694	PTCHD4	6	47845764	48036425	697	96	240278	2.0493	0.020214	0.307296
ENSG00000239305	RNF103	2	86830516	86850989	66	18	240278	2.0486	0.020251	0.307622
ENSG00000111339	ART4	12	14978503	14996429	50	10	240278	2.0478	0.020289	0.307961
ENSG00000197448	GSTK1	7	142941186	142967947	21	13	240278	2.0459	0.020381	0.30912
ENSG00000104327	CALB1	8	91070836	91107703	91	23	240278	2.0448	0.020437	0.309731
ENSG00000184349	EFNA5	5	106712590	107006596	630	160	240278	2.0437	0.02049	0.310295
ENSG00000176659	C20orf197	20	58630980	58648008	36	15	240278	2.0421	0.020571	0.311283
ENSG00000142279	WTIP	19	34971874	34997258	88	24	240278	2.0414	0.020606	0.311573
ENSG00000141867	BRD4	19	15347647	15443356	162	44	240278	2.0406	0.020646	0.311938
ENSG00000112038	OPRM1	6	154331631	154568001	730	118	240278	2.0402	0.020664	0.311971
ENSG00000159788	RGS12	4	3294755	3441640	461	79	240278	2.0398	0.020685	0.312049
ENSG00000183831	ANKRD45	1	173578700	173639001	98	27	240278	2.0383	0.020761	0.312956
ENSG00000128590	DNAJB9	7	108210012	108215294	9	5	240278	2.0381	0.020771	0.312867
ENSG00000123119	NECAB1	8	91803778	91971636	466	49	240278	2.038	0.020774	0.312673
ENSG00000075711	DLG1	3	196769431	197026171	871	87	240278	2.0378	0.020786	0.312615
ENSG00000177363	LRRN4CL	11	62453874	62457371	2	1	240278	2.0376	0.020797	0.312542
ENSG00000141576	RNF157	17	74138534	74236454	328	59	240278	2.0373	0.020811	0.312514
ENSG00000163285	GABRG1	4	46037786	46126098	304	32	240278	2.0371	0.020821	0.312426
ENSG00000167081	PBX3	9	128509624	128729656	728	45	240278	2.0363	0.020859	0.312758
ENSG00000112379	KIAA1244	6	138483058	138665800	592	80	240278	2.0363	0.02086	0.312535
ENSG00000110092	CCND1	11	69455855	69469242	26	13	240278	2.0363	0.020861	0.312313
ENSG00000243509	TNFRSF6B	20	62328021	62330037	9	4	240278	2.0362	0.020864	0.31212
ENSG00000197302	ZNF720	16	31724550	31806190	217	20	240278	2.0356	0.020895	0.312347
ENSG00000133195	SLC39A11	17	70642088	71088851	2028	255	240278	2.0348	0.020933	0.312678
ENSG00000156374	PCGF6	10	105062553	105110891	101	25	240278	2.0347	0.020943	0.31259
ENSG00000127780	OR1E2	17	3336164	3337135	1	1	240278	2.0341	0.02097	0.312756
ENSG00000129696	TTI2	8	33330904	33371119	149	17	240278	2.0324	0.021054	0.313771
ENSG00000138587	MNS1	15	56713742	56757335	125	26	240278	2.0317	0.021092	0.3141
ENSG00000178038	ALS2CL	3	46710487	46735194	87	20	240278	2.0302	0.02117	0.315024
ENSG00000173546	CSPG4	15	75966663	76005189	83	26	240278	2.0294	0.02121	0.315381
ENSG00000162971	TYW5	2	200794698	200820459	53	20	240278	2.0293	0.021213	0.315187
ENSG00000143512	HHIPL2	1	222695602	222721445	116	14	240278	2.0292	0.021218	0.315024
ENSG00000066827	ZFAT	8	135490031	135725292	779	102	240278	2.0288	0.021241	0.315128
ENSG00000147889	CDKN2A	9	21967751	21995300	47	20	240278	2.0287	0.021243	0.314921
ENSG00000188803	SHISA6	17	11144580	11467380	1286	189	240278	2.0283	0.021266	0.315025
ENSG00000177169	ULK1	12	132379196	132407712	99	26	240278	2.0281	0.021276	0.314936
ENSG00000022567	SLC45A4	8	142217265	142318404	402	77	240278	2.0279	0.021286	0.314729
ENSG00000213977	TAX1BP3	17	3566196	3571976	12	6	240278	2.0279	0.021286	0.314729
ENSG00000118007	STAG1	3	136055077	136471220	981	103	240278	2.0276	0.021298	0.314553
ENSG00000197114	ZGPAT	20	62338817	62367494	106	12	240278	2.0275	0.021306	0.314435
ENSG00000203785	SPRR2E	1	153065611	153078660	49	12	240278	2.0274	0.021309	0.314244
ENSG00000182591	KRTAP11-1	21	32252966	32253874	3	2	240278	2.0271	0.021326	0.314259
ENSG00000197502	AL627171.1	14	50300810	50311552	21	10	240278	2.0255	0.021409	0.315247
ENSG00000168955	TM4SF20	2	228226872	228246711	110	30	240278	2.0241	0.021481	0.316071
ENSG00000125779	PANK2	20	3869486	3907605	99	25	240278	2.0226	0.021556	0.316938
ENSG00000165555	NOXRED1	14	77860364	77889860	81	20	240278	2.0225	0.021562	0.316789
ENSG00000170364	SETMAR	3	4344988	4359251	73	10	240278	2.0218	0.021599	0.317096
ENSG00000089177	KIF16B	20	16252749	16554078	1132	143	240278	2.0204	0.021671	0.317917
ENSG00000136451	VEZF1	17	56048910	56065620	33	12	240278	2.0202	0.021682	0.317841
ENSG00000101425	BPI	20	36888551	36965907	218	67	240278	2.0197	0.021705	0.317942
ENSG00000243943	ZNF512	2	27805897	27858041	136	24	240278	2.0197	0.021706	0.31772
ENSG00000162687	KCNT2	1	196194909	196578355	874	66	240278	2.0196	0.021714	0.317602
ENSG00000084463	WBP11	12	14939410	14956474	36	14	240278	2.0195	0.021719	0.317439
ENSG00000101544	ADNP2	18	77866915	77905406	123	18	240278	2.0191	0.021736	0.317452
ENSG00000167046	RP11-93B14.6	20	61272071	61274656	4	2	240278	2.0191	0.021737	0.317231
ENSG00000163590	PPM1L	3	160473390	160796695	828	97	240278	2.0189	0.021748	0.317157
ENSG00000179242	CDH4	20	59827482	60515673	3124	350	240278	2.0186	0.021765	0.31717
ENSG00000174669	SLC29A2	11	66129992	66139685	24	7	240278	2.0183	0.021782	0.317183
ENSG00000114738	MAPKAPK3	3	50648951	50686720	68	19	240278	2.0181	0.021792	0.317095
ENSG00000123933	MXD4	4	2249159	2264021	40	9	240278	2.0169	0.021851	0.317718
ENSG00000151164	RAD9B	12	110939460	110969891	99	17	240278	2.0168	0.021861	0.317629
ENSG00000160679	CHTOP	1	153606525	153618782	31	7	240278	2.0166	0.02187	0.317526
ENSG00000178028	DMAP1	1	44679127	44686353	13	9	240278	2.0165	0.021875	0.317365
ENSG00000172893	DHCR7	11	71139239	71163914	55	17	240278	2.0164	0.021881	0.317218
ENSG00000270033	RP11-51L5.7	17	60349848	60360276	59	12	240278	2.0154	0.02193	0.317695
ENSG00000110203	FOLR3	11	71825915	71850936	109	19	240278	2.015	0.02195	0.317751
ENSG00000148704	VAX1	10	118888032	118897812	9	5	240278	2.0148	0.021961	0.317677
ENSG00000123983	ACSL3	2	223725652	223809357	239	31	240278	2.0143	0.021987	0.317819
ENSG00000144504	ANKMY1	2	241418839	241508626	364	69	240278	2.0142	0.021993	0.317673
ENSG00000116833	NR5A2	1	199996730	200146552	735	120	240278	2.0138	0.022015	0.317758
ENSG00000173852	DPY19L1	7	34968488	35077883	415	38	240278	2.0134	0.022037	0.317843
ENSG00000175600	SUGCT	7	40174575	40900362	1650	181	240278	2.0128	0.02207	0.318086
ENSG00000168348	INSM2	14	36003248	36006260	6	4	240278	2.0123	0.022092	0.31817
ENSG00000128609	NDUFA5	7	123177051	123198309	50	12	240278	2.0119	0.022116	0.318283
ENSG00000118263	KLF7	2	207938861	208031991	291	71	240278	2.0117	0.022124	0.318166
ENSG00000146828	SLC12A9	7	100424442	100464631	141	35	240278	2.0117	0.022128	0.317991
ENSG00000018699	TTC27	2	32853099	33046118	795	106	240278	2.0116	0.022131	0.317687
ENSG00000100346	CACNA1I	22	39966758	40085742	243	61	240278	2.0116	0.022131	0.317687
ENSG00000100024	UPB1	22	24863206	24924358	173	42	240278	2.0109	0.022169	0.317885
ENSG00000113273	ARSB	5	78073032	78281910	837	99	240278	2.0089	0.022276	0.319187
ENSG00000164118	CEP44	4	175204828	175254531	160	34	240278	2.0077	0.02234	0.319871
ENSG00000165115	KIF27	9	86451613	86536342	238	27	240278	2.0072	0.022366	0.320011
ENSG00000120925	RNF170	8	42704780	42752433	93	24	240278	2.0071	0.022368	0.319807
ENSG00000214402	LCNL1	9	139876356	139880862	16	6	240278	2.0071	0.022372	0.319632
ENSG00000170927	PKHD1	6	51480098	51952423	1656	129	240278	2.007	0.022374	0.319429
ENSG00000129484	PARP2	14	20811741	20826064	62	13	240278	2.0066	0.022396	0.319512
ENSG00000204308	RNF5	6	32146131	32151930	35	16	240278	2.0064	0.022408	0.319452
ENSG00000066027	PPP2R5A	1	212458879	212535200	180	33	240278	2.0061	0.022422	0.31942
ENSG00000114054	PCCB	3	135969148	136056738	201	56	240278	2.0058	0.02244	0.319446
ENSG00000156928	MALSU1	7	23338358	23351348	41	12	240278	2.0055	0.022455	0.319428
ENSG00000258818	RNASE4	14	21152259	21168761	80	21	240278	2.0049	0.022485	0.319624
ENSG00000122420	PTGFR	1	78769568	79005434	648	111	240278	2.0042	0.022523	0.319934
ENSG00000169193	CCDC126	7	23636998	23684327	95	30	240278	2.004	0.022535	0.319874
ENSG00000185864	NPIPB4	16	21845890	21892148	2	1	240278	2.0036	0.022557	0.319955
ENSG00000240184	PCDHGC3	5	140855580	140892542	138	34	240278	2.0034	0.022569	0.319895
ENSG00000135486	HNRNPA1	12	54673977	54680872	4	2	240278	2.0026	0.022609	0.320232
ENSG00000182759	MAFA	8	144501352	144512576	64	17	240278	2.0025	0.022616	0.320101
ENSG00000268208	AC008372.1	14	78227711	78228033	2	1	240278	2.0017	0.022661	0.320508
ENSG00000114302	PRKAR2A	3	48782030	48885279	135	49	240278	2.0013	0.022679	0.320532
ENSG00000184478	OR56A3	11	5968570	5969591	1	1	240278	2.0013	0.02268	0.320316
ENSG00000111237	VPS29	12	110928902	110939922	24	8	240278	2.0009	0.022701	0.320383
ENSG00000117632	STMN1	1	26210672	26233482	30	18	240278	1.9996	0.02277	0.321127
ENSG00000164603	C7orf60	7	112459202	112579971	270	50	240278	1.9986	0.022826	0.321687
ENSG00000198719	DLL1	6	170591294	170599561	27	10	240278	1.9986	0.022827	0.321471
ENSG00000182580	EPHB3	3	184279572	184300197	71	24	240278	1.9985	0.022833	0.321326
ENSG00000170915	PAQR8	6	52226219	52272575	178	44	240278	1.9983	0.022843	0.321237
ENSG00000169330	KIAA1024	15	79724858	79764632	177	34	240278	1.998	0.022857	0.321204
ENSG00000197535	MYO5A	15	52599480	52821247	734	43	240278	1.998	0.02286	0.321018
ENSG00000108829	LRRC59	17	48452420	48474914	70	13	240278	1.9975	0.022885	0.32114
ENSG00000163714	U2SURP	3	142683339	142779567	250	43	240278	1.9971	0.022908	0.321119
ENSG00000165689	SDCCAG3	9	139296377	139305061	59	14	240278	1.9971	0.022908	0.321119
ENSG00000165506	DNAAF2	14	50091892	50101948	43	9	240278	1.997	0.022915	0.320875
ENSG00000139610	CELA1	12	51722227	51740463	58	17	240278	1.9968	0.022923	0.320759
ENSG00000178804	H1FOO	3	129262057	129270310	25	8	240278	1.9966	0.022933	0.320671
ENSG00000111412	C12orf49	12	117153593	117175875	62	20	240278	1.9962	0.022958	0.320793
ENSG00000126231	PROZ	13	113812968	113826694	49	9	240278	1.9955	0.022996	0.321097
ENSG00000100591	AHSA1	14	77924213	77935817	49	12	240278	1.9952	0.023009	0.321051
ENSG00000213445	SIPA1	11	65405568	65418401	31	15	240278	1.9947	0.02304	0.321256
ENSG00000182674	KCNB2	8	73449626	73850584	1277	120	240278	1.9937	0.023094	0.321781
ENSG00000151470	C4orf33	4	130014472	130037795	64	15	240278	1.9936	0.023098	0.321609
ENSG00000137364	TPMT	6	18128542	18155305	90	20	240278	1.9936	0.0231	0.32141
ENSG00000204252	HLA-DOA	6	32971955	32977389	42	17	240278	1.993	0.02313	0.3216
ENSG00000129472	RAB2B	14	21927179	21945132	49	9	240278	1.9926	0.023151	0.321665
ENSG00000169955	ZNF747	16	30537244	30546668	15	10	240278	1.9925	0.023159	0.321549
ENSG00000116544	DLGAP3	1	35331037	35395186	114	41	240278	1.9923	0.023172	0.321503
ENSG00000137441	FGFBP2	4	15961866	15970932	27	10	240278	1.9918	0.023194	0.321469
ENSG00000152944	MED21	12	27175479	27219276	157	26	240278	1.9918	0.023194	0.321469
ENSG00000156831	NSMCE2	8	126103921	126379362	765	106	240278	1.9915	0.023216	0.321435
ENSG00000197165	SULT1A2	16	28603264	28608430	21	9	240278	1.9912	0.023227	0.321361
ENSG00000205409	OR52E6	11	5862158	5863182	10	2	240278	1.9905	0.02327	0.32173
ENSG00000237521	OR7E24	19	9361606	9362820	8	4	240278	1.9902	0.023286	0.321726
ENSG00000143314	MRPL24	1	156707095	156711382	12	7	240278	1.9898	0.023306	0.321776
ENSG00000138459	SLC35A5	3	112280556	112304424	94	15	240278	1.9897	0.023312	0.321634
ENSG00000256391	SDIM1	6	166307330	166309725	16	4	240278	1.9897	0.023314	0.321436
ENSG00000130779	CLIP1	12	122755979	122907179	402	54	240278	1.9887	0.023369	0.321969
ENSG00000113318	MSH3	5	79950467	80172279	570	69	240278	1.9866	0.023485	0.323341
ENSG00000167642	SPINT2	19	38734675	38783254	182	32	240278	1.9858	0.023529	0.323721
ENSG00000140678	ITGAX	16	31366455	31394318	54	22	240278	1.9849	0.02358	0.324196
ENSG00000197808	ZNF461	19	37128094	37157755	77	16	240278	1.9846	0.023592	0.324135
ENSG00000076864	RAP1GAP	1	21922708	21995801	268	67	240278	1.9845	0.023598	0.323991
ENSG00000065600	TMEM206	1	212537273	212588243	133	34	240278	1.9837	0.023644	0.324397
ENSG00000144619	CNTN4	3	2140497	3099645	4166	465	240278	1.983	0.023681	0.324679
ENSG00000166398	KIAA0355	19	34745442	34846491	285	36	240278	1.9826	0.023705	0.324782
ENSG00000215021	PHB2	12	7074490	7079988	7	4	240278	1.9821	0.023735	0.324967
ENSG00000214414	TRIM77	11	89443467	89451040	20	4	240278	1.9818	0.02375	0.324946
ENSG00000197061	HIST1H4C	6	26104104	26104518	2	1	240278	1.9814	0.023771	0.325008
ENSG00000138663	COPS4	4	83955600	83996971	86	24	240278	1.981	0.023798	0.325151
ENSG00000143437	ARNT	1	150782181	150849244	145	28	240278	1.9809	0.0238	0.324953
ENSG00000014164	ZC3H3	8	144519825	144623623	319	64	240278	1.9808	0.023807	0.324824
ENSG00000108591	DRG2	17	17991200	18011285	40	10	240278	1.9807	0.023813	0.324681
ENSG00000185090	MANEAL	1	38259474	38266809	8	5	240278	1.9801	0.023847	0.324919
ENSG00000204396	VWA7	6	31733367	31745108	52	22	240278	1.9799	0.023858	0.324845
ENSG00000103723	AP3B2	15	83328033	83378666	152	33	240278	1.9797	0.023868	0.324756
ENSG00000239382	ALKBH6	19	36500022	36505141	7	3	240278	1.9796	0.023872	0.324587
ENSG00000183346	C10orf107	10	63422719	63526524	436	49	240278	1.9796	0.023874	0.32439
ENSG00000118200	CAMSAP2	1	200708686	200829832	365	44	240278	1.9794	0.023885	0.324316
ENSG00000176170	SPHK1	17	74372665	74383941	43	22	240278	1.9791	0.0239	0.324296
ENSG00000166676	TVP23A	16	10854776	10912651	164	49	240278	1.9784	0.02394	0.324615
ENSG00000236311	TLX1NB	10	102849078	102890883	145	30	240278	1.9783	0.023945	0.32446
ENSG00000144233	AMMECR1L	2	128619204	128643496	44	16	240278	1.9777	0.02398	0.324711
ENSG00000204228	HSD17B8	6	33172419	33174608	7	3	240278	1.9776	0.023985	0.324555
ENSG00000213402	PTPRCAP	11	67202981	67205538	5	2	240278	1.9774	0.023997	0.324495
ENSG00000104388	RAB2A	8	61429416	61536186	315	35	240278	1.9772	0.02401	0.324448
ENSG00000236294	TSRM	7	113091127	113091457	1	1	240278	1.9763	0.02406	0.324901
ENSG00000102967	DHODH	16	72042487	72058954	59	17	240278	1.976	0.024076	0.324783
ENSG00000115904	SOS1	2	39208537	39351486	351	47	240278	1.976	0.024076	0.324783
ENSG00000089094	KDM2B	12	121866900	122018920	397	58	240278	1.9759	0.024085	0.324571
ENSG00000204304	PBX2	6	32152512	32157963	14	9	240278	1.9758	0.02409	0.324416
ENSG00000118257	NRP2	2	206546714	206662857	322	102	240278	1.9756	0.024098	0.324302
ENSG00000179941	BBS10	12	76738254	76742222	7	4	240278	1.9755	0.024103	0.324148
ENSG00000048540	LMO3	12	16701307	16763528	93	36	240278	1.9755	0.024105	0.323954
ENSG00000214274	ANG	14	21152336	21167130	75	20	240278	1.9754	0.024114	0.323854
ENSG00000119917	IFIT3	10	91087651	91100728	86	16	240278	1.9753	0.024117	0.323674
ENSG00000169126	ARMC4	10	28064115	28287977	681	71	240278	1.9742	0.024178	0.324272
ENSG00000152104	PTPN14	1	214522039	214725792	868	119	240278	1.9735	0.024222	0.324641
ENSG00000166359	WDR88	19	33622996	33666701	168	29	240278	1.9727	0.024265	0.324996
ENSG00000116183	PAPPA2	1	176432307	176814735	862	101	240278	1.9719	0.024309	0.325364
ENSG00000165071	TMEM71	8	133697253	133772958	281	30	240278	1.9718	0.024314	0.32521
ENSG00000088882	CPXM1	20	2774715	2781283	14	7	240278	1.9716	0.024329	0.32519
ENSG00000162065	TBC1D24	16	2525147	2555735	54	32	240278	1.9707	0.02438	0.325651
ENSG00000136942	RPL35	9	127620159	127624260	8	4	240278	1.9701	0.024416	0.325911
ENSG00000185475	TMEM179B	11	62554887	62557877	10	7	240278	1.9698	0.024428	0.32585
ENSG00000175779	C15orf53	15	38988799	38992239	18	6	240278	1.9692	0.024465	0.326123
ENSG00000132388	UBE2G1	17	4172554	4269923	205	29	240278	1.9681	0.024529	0.326755
ENSG00000119787	ATL2	2	38522022	38604427	385	35	240278	1.9681	0.02453	0.326547
ENSG00000163749	CCDC158	4	77234154	77343021	226	40	240278	1.9679	0.024539	0.326447
ENSG00000184508	HDDC3	15	91474148	91475799	3	2	240278	1.9679	0.024541	0.326253
ENSG00000169155	ZBTB43	9	129567285	129600489	64	25	240278	1.9676	0.024559	0.326272
ENSG00000167311	ART5	11	3659733	3663546	20	9	240278	1.9658	0.024658	0.327367
ENSG00000142065	ZFP14	19	36827162	36870101	118	18	240278	1.9644	0.024744	0.328287
ENSG00000204539	CDSN	6	31082867	31088223	78	12	240278	1.9639	0.024769	0.328398
ENSG00000118276	B4GALT6	18	29202210	29265799	125	35	240278	1.9615	0.024908	0.330018
ENSG00000168003	SLC3A2	11	62623518	62656352	52	22	240278	1.9595	0.025028	0.331386
ENSG00000109576	AADAT	4	170981373	171012850	93	24	240278	1.9591	0.025052	0.331369
ENSG00000148400	NOTCH1	9	139388896	139440314	188	43	240278	1.9591	0.025052	0.331369
ENSG00000205359	SLCO6A1	5	101707486	101834720	545	42	240278	1.9586	0.025079	0.331393
ENSG00000156232	WHAMM	15	83478380	83503611	107	30	240278	1.9582	0.025105	0.331514
ENSG00000183230	CTNNA3	10	67672276	69455927	8039	376	240278	1.9566	0.025199	0.332532
ENSG00000270672	MTRNR2L6	7	142374104	142375550	8	2	240278	1.9549	0.025295	0.333576
ENSG00000058085	LAMC2	1	183155373	183214035	198	30	240278	1.9546	0.025315	0.333616
ENSG00000181322	NME9	3	137980279	138048728	87	36	240278	1.9544	0.025324	0.333512
ENSG00000124216	SNAI1	20	48599536	48605423	22	3	240278	1.9542	0.025341	0.333513
ENSG00000143321	HDGF	1	156711899	156736717	63	18	240278	1.9541	0.025347	0.333369
ENSG00000170417	TMEM182	2	103353367	103460352	253	33	240278	1.9527	0.025427	0.334198
ENSG00000048028	USP28	11	113668596	113746292	198	32	240278	1.9525	0.025442	0.334172
ENSG00000182083	OR6B2	2	240968841	240969906	5	3	240278	1.9522	0.025458	0.33416
ENSG00000122679	RAMP3	7	45197390	45225901	166	12	240278	1.9518	0.025482	0.334252
ENSG00000119408	NEK6	9	127019885	127115586	268	45	240278	1.9507	0.025546	0.334868
ENSG00000162384	C1orf123	1	53679771	53686289	10	5	240278	1.9506	0.025551	0.334711
ENSG00000164818	HEATR2	7	766338	829190	281	27	240278	1.9498	0.025599	0.335117
ENSG00000175497	DPP10	2	115199876	116603328	4008	319	240278	1.9493	0.02563	0.3353
ENSG00000185261	KIAA0825	5	93488671	93954309	813	183	240278	1.9486	0.025671	0.335614
ENSG00000126251	GPR42	19	35861831	35863855	2	1	240278	1.9483	0.025687	0.3356
ENSG00000125520	SLC2A4RG	20	62371214	62374858	8	3	240278	1.9478	0.025719	0.335796
ENSG00000148513	ANKRD30A	10	37414785	37673039	783	64	240278	1.946	0.025826	0.336969
ENSG00000139044	B4GALNT3	12	569530	672675	447	114	240278	1.9449	0.025893	0.33762
ENSG00000104320	NBN	8	90945564	91015456	178	26	240278	1.9439	0.025951	0.338153
ENSG00000164251	F2RL1	5	76114758	76131140	53	11	240278	1.9433	0.025991	0.33845
ENSG00000120049	KCNIP2	10	103585731	103603677	39	19	240278	1.9431	0.026	0.338343
ENSG00000140830	TXNL4B	16	72078188	72128330	162	30	240278	1.9427	0.026023	0.338419
ENSG00000125975	C20orf173	20	34111014	34117481	7	3	240278	1.942	0.026066	0.338755
ENSG00000131165	CHMP1A	16	89710839	89724253	90	18	240278	1.9419	0.026073	0.338622
ENSG00000180370	PAK2	3	196466728	196559518	476	74	240278	1.9415	0.026097	0.338711
ENSG00000196814	MVB12B	9	129089128	129269320	587	81	240278	1.941	0.02613	0.338916
ENSG00000181733	OR2Z1	19	8841316	8842371	2	1	240278	1.9409	0.026138	0.338797
ENSG00000158816	VWA5B1	1	20617412	20681387	242	47	240278	1.9396	0.026212	0.339532
ENSG00000244355	LY6G6D	6	31683133	31685581	10	4	240278	1.9389	0.026254	0.339853
ENSG00000124160	NCOA5	20	44689624	44718591	80	19	240278	1.9382	0.026301	0.340238
ENSG00000196367	TRRAP	7	98475556	98610866	291	39	240278	1.9381	0.026303	0.34004
ENSG00000160654	CD3G	11	118215059	118225876	29	11	240278	1.9362	0.02642	0.341329
ENSG00000111537	IFNG	12	68548548	68553527	9	5	240278	1.9359	0.02644	0.341364
ENSG00000066382	MPPED2	11	30406040	30608419	460	86	240278	1.9348	0.026508	0.342017
ENSG00000130876	SLC7A10	19	33699570	33716756	58	30	240278	1.9342	0.026546	0.342284
ENSG00000139083	ETV6	12	11802788	12048336	714	157	240278	1.9339	0.026563	0.342279
ENSG00000113119	TMCO6	5	140019012	140024993	16	4	240278	1.9329	0.026622	0.342815
ENSG00000123908	AGO2	8	141541264	141645718	403	83	240278	1.9325	0.026652	0.342977
ENSG00000197885	NKIRAS1	3	23933151	23988082	212	27	240278	1.9324	0.026655	0.342792
ENSG00000163519	TRAT1	3	108541545	108573852	92	24	240278	1.9323	0.026661	0.342645
ENSG00000176401	EID2B	19	40021630	40023494	8	4	240278	1.9321	0.026672	0.342563
ENSG00000124493	GRM4	6	33989628	34123399	840	129	240278	1.9318	0.026693	0.342609
ENSG00000004777	ARHGAP33	19	36265434	36279724	28	13	240278	1.9314	0.026716	0.342681
ENSG00000157456	CCNB2	15	59397277	59417244	88	15	240278	1.9312	0.02673	0.342638
ENSG00000253731	PCDHGA6	5	140753651	140892546	573	83	240278	1.9311	0.026735	0.342479
ENSG00000132600	PRMT7	16	68344877	68392466	163	27	240278	1.9307	0.026763	0.342615
ENSG00000206077	ZDHHC11B	5	710475	767067	90	37	240278	1.9297	0.026822	0.343147
ENSG00000029153	ARNTL2	12	27485787	27576241	328	67	240278	1.9287	0.026882	0.343692
ENSG00000132842	AP3B1	5	77296349	77590579	776	69	240278	1.9283	0.026911	0.34384
ENSG00000084070	SMAP2	1	40810522	40888998	181	48	240278	1.9281	0.026921	0.343522
ENSG00000143569	UBAP2L	1	154192655	154243986	106	28	240278	1.9281	0.026921	0.343522
ENSG00000204700	OR2J2	6	29141311	29142351	11	5	240278	1.9281	0.026921	0.343522
ENSG00000204301	NOTCH4	6	32162620	32191844	170	45	240278	1.9279	0.026937	0.343281
ENSG00000254462	TMX2-CTNND1	11	57480077	57559058	154	36	240278	1.9277	0.026945	0.343161
ENSG00000145451	GLRA3	4	175558065	175750465	802	117	240278	1.9276	0.026952	0.343029
ENSG00000157554	ERG	21	39751949	40033704	944	178	240278	1.9273	0.02697	0.343036
ENSG00000170509	HSD17B13	4	88224941	88244058	67	23	240278	1.9266	0.027015	0.343387
ENSG00000150048	CLEC1A	12	10222153	10264226	165	14	240278	1.9264	0.027024	0.34328
ENSG00000151445	VIPAS39	14	77893018	77924295	103	20	240278	1.9264	0.027026	0.343084
ENSG00000113905	HRG	3	186378005	186396029	98	21	240278	1.9261	0.027048	0.343142
ENSG00000176769	TCERG1L	10	132890654	133109984	1337	202	240278	1.9259	0.027062	0.343099
ENSG00000173557	C2orf70	2	26785450	26802400	41	14	240278	1.9258	0.027063	0.342891
ENSG00000166292	TMEM100	17	53796988	53809482	24	7	240278	1.9257	0.02707	0.342759
ENSG00000124780	KCNK17	6	39266777	39282329	54	23	240278	1.925	0.027113	0.343083
ENSG00000090263	MRPS33	7	140705854	140715028	13	5	240278	1.924	0.027177	0.343672
ENSG00000121858	TNFSF10	3	172223298	172241297	66	16	240278	1.9237	0.027195	0.343569
ENSG00000172410	INSL5	1	67263424	67266939	5	3	240278	1.9237	0.027195	0.343569
ENSG00000232125	DYTN	2	207516345	207583120	327	55	240278	1.9231	0.027231	0.343693
ENSG00000204839	MROH6	8	144648357	144655141	29	12	240278	1.9231	0.027234	0.343511
ENSG00000158402	CDC25C	5	137620954	137674044	148	29	240278	1.9227	0.027262	0.343644
ENSG00000169032	MAP2K1	15	66679155	66784650	392	49	240278	1.9225	0.027272	0.34355
ENSG00000198265	HELZ	17	65066554	65242105	430	44	240278	1.9215	0.027332	0.344086
ENSG00000129315	CCNT1	12	49082247	49110681	53	13	240278	1.9214	0.027341	0.34398
ENSG00000172809	RPL38	17	72199721	72206794	19	9	240278	1.9214	0.027343	0.343785
ENSG00000100387	RBX1	22	41347351	41369313	34	12	240278	1.9208	0.027381	0.344044
ENSG00000224854	C9orf53	9	21967137	21967738	2	1	240278	1.9205	0.027395	0.344
ENSG00000267120	AD000671.6	19	36230153	36236333	27	12	240278	1.9204	0.027405	0.343907
ENSG00000106537	TSPAN13	7	16793160	16824161	126	29	240278	1.9197	0.027446	0.344202
ENSG00000124172	ATP5E	20	57600522	57607437	10	7	240278	1.9178	0.027565	0.345474
ENSG00000175938	ORAI3	16	30960387	30967782	8	5	240278	1.9178	0.027566	0.345267
ENSG00000214216	IQCJ	3	158680717	158984096	747	110	240278	1.9175	0.02759	0.345348
ENSG00000103021	CCDC113	16	58265061	58317740	247	29	240278	1.9167	0.027636	0.345704
ENSG00000108344	PSMD3	17	38137050	38154213	82	14	240278	1.9164	0.027655	0.345723
ENSG00000205363	C15orf59	15	74032141	74045088	35	18	240278	1.9163	0.027661	0.345578
ENSG00000221883	ARIH2OS	3	48955221	48956818	5	3	240278	1.9155	0.027715	0.346034
ENSG00000165496	RPL10L	14	47120222	47121028	2	1	240278	1.9154	0.027721	0.345889
ENSG00000177455	CD19	16	28943260	28950667	11	7	240278	1.9152	0.027732	0.345808
ENSG00000166546	BEAN1	16	66461200	66527432	187	50	240278	1.9146	0.027774	0.346112
ENSG00000213626	LBH	2	30454397	30546596	365	65	240278	1.9141	0.027804	0.346267
ENSG00000083807	SLC27A5	19	58990879	59023780	109	28	240278	1.9138	0.02782	0.346247
ENSG00000173915	USMG5	10	105148798	105156223	11	6	240278	1.9135	0.027843	0.346315
ENSG00000104883	PEX11G	19	7541761	7562335	106	22	240278	1.9132	0.027861	0.34632
ENSG00000103067	ESRP2	16	68263014	68272005	11	6	240278	1.9124	0.027911	0.346723
ENSG00000204644	ZFP57	6	29640169	29648887	80	18	240278	1.9116	0.027964	0.347162
ENSG00000140932	CMTM2	16	66613351	66622178	32	8	240278	1.9112	0.02799	0.347157
ENSG00000198028	ZNF560	19	9577183	9609283	120	9	240278	1.9112	0.02799	0.347157
ENSG00000154319	FAM167A	8	11278972	11332224	336	55	240278	1.9111	0.027998	0.346929
ENSG00000178722	C5orf64	5	60933535	61047590	345	62	240278	1.9109	0.028006	0.34681
ENSG00000147813	NAPRT1	8	144656955	144660819	16	7	240278	1.9108	0.028016	0.346716
ENSG00000129317	PUS7L	12	44122410	44152620	118	21	240278	1.9105	0.028032	0.346696
ENSG00000198046	ZNF667	19	56950694	56989434	114	22	240278	1.9104	0.028042	0.346602
ENSG00000163879	DNALI1	1	38022520	38032458	35	13	240278	1.9088	0.028141	0.347608
ENSG00000138696	BMPR1B	4	95679119	96079599	1458	125	240278	1.9087	0.028153	0.347538
ENSG00000121690	DEPDC7	11	33037410	33055128	72	9	240278	1.9086	0.028158	0.347382
ENSG00000269624	AL138847.1	1	63073437	63075249	3	1	240278	1.9076	0.028219	0.347917
ENSG00000105364	MRPL4	19	10362577	10370721	25	12	240278	1.9068	0.028275	0.348389
ENSG00000221882	OR3A2	17	3181193	3182268	1	1	240278	1.9067	0.02828	0.348233
ENSG00000168792	ABHD15	17	27887565	27894155	15	11	240278	1.9061	0.02832	0.348508
ENSG00000100296	THOC5	22	29901868	29951205	149	26	240278	1.9059	0.028332	0.348438
ENSG00000131730	CKMT2	5	80529104	80562216	108	20	240278	1.9055	0.028355	0.348503
ENSG00000267796	LIN37	19	36239262	36245420	13	6	240278	1.9053	0.028368	0.348445
ENSG00000096070	BRPF3	6	36164521	36200567	72	23	240278	1.9045	0.02842	0.348867
ENSG00000214415	GNAT3	7	80087987	80141336	135	27	240278	1.9044	0.028429	0.34876
ENSG00000139637	C12orf10	12	53693470	53700961	17	8	240278	1.9043	0.028433	0.348592
ENSG00000124702	KLHDC3	6	42981951	42989036	15	7	240278	1.9034	0.028496	0.349147
ENSG00000268361	L34079.2	19	44058844	44097188	126	30	240278	1.9029	0.028526	0.349297
ENSG00000196329	GIMAP5	7	150419341	150447121	87	18	240278	1.9022	0.02857	0.349619
ENSG00000198890	PRMT6	1	107599267	107601916	4	2	240278	1.9019	0.028591	0.349659
ENSG00000105278	ZFR2	19	3804022	3869030	245	38	240278	1.9017	0.028605	0.349613
ENSG00000164081	TEX264	3	51696709	51738339	72	27	240278	1.9011	0.028647	0.349909
ENSG00000065427	KARS	16	75661622	75682541	86	20	240278	1.9008	0.028665	0.349912
ENSG00000188582	PAQR9	3	142668006	142682178	42	16	240278	1.8999	0.028722	0.350391
ENSG00000177479	ARIH2	3	48956254	49023815	131	42	240278	1.8998	0.028732	0.350296
ENSG00000163131	CTSS	1	150702672	150738433	80	17	240278	1.8997	0.028734	0.350103
ENSG00000065809	FAM107B	10	14560556	14816896	1029	161	240278	1.8995	0.02875	0.350082
ENSG00000110958	PTGES3	12	57057127	57082159	74	24	240278	1.8995	0.028752	0.34989
ENSG00000106302	HYAL4	7	123469037	123517532	105	26	240278	1.8991	0.028776	0.349966
ENSG00000183715	OPCML	11	132284871	133402414	4129	415	240278	1.8987	0.028802	0.350066
ENSG00000088827	SIGLEC1	20	3667617	3687775	73	20	240278	1.8984	0.028823	0.350105
ENSG00000119574	ZBTB45	19	59024897	59050278	50	21	240278	1.8983	0.028826	0.349926
ENSG00000101246	ARFRP1	20	62329996	62339377	14	4	240278	1.8978	0.028861	0.350135
ENSG00000104915	STX10	19	13254872	13261197	12	5	240278	1.8976	0.028874	0.350077
ENSG00000008382	MPND	19	4343524	4360083	63	22	240278	1.8968	0.028925	0.35048
ENSG00000126861	OMG	17	29599031	29624557	50	13	240278	1.8968	0.02893	0.350325
ENSG00000136040	PLXNC1	12	94542499	94701451	622	124	240278	1.8964	0.028954	0.3504
ENSG00000115361	ACADL	2	211052663	211090215	43	19	240278	1.8948	0.029058	0.351443
ENSG00000255552	LY6G6E	6	31679548	31681842	7	4	240278	1.8942	0.0291	0.351735
ENSG00000262209	PCDHGB3	5	140749831	140892546	586	84	240278	1.894	0.02911	0.35164
ENSG00000151458	ANKRD50	4	125585207	125633887	112	24	240278	1.8933	0.029157	0.351992
ENSG00000132563	REEP2	5	137774706	137782658	25	9	240278	1.8932	0.029163	0.351849
ENSG00000022840	RNF10	12	120971283	121015397	130	23	240278	1.8928	0.029189	0.351947
ENSG00000144306	SCRN3	2	175260458	175294303	121	13	240278	1.8926	0.029203	0.351901
ENSG00000162244	RPL29	3	52027616	52029958	7	5	240278	1.8924	0.02922	0.351783
ENSG00000185565	LSAMP	3	115521235	117716095	7187	496	240278	1.8924	0.02922	0.351783
ENSG00000135341	MAP3K7	6	91223292	91296764	167	21	240278	1.8923	0.029224	0.351509
ENSG00000120318	ARAP3	5	141032968	141061788	92	32	240278	1.8918	0.02926	0.351727
ENSG00000206384	COL6A6	3	130279178	130396999	269	63	240278	1.8911	0.029305	0.352053
ENSG00000157322	CLEC18A	16	69984810	69998141	16	7	240278	1.8909	0.029321	0.352031
ENSG00000268856	AP001579.1	21	46492796	46492927	1	1	240278	1.8904	0.02935	0.352164
ENSG00000176239	OR51B6	11	5372738	5373676	19	4	240278	1.8904	0.029355	0.35201
ENSG00000140691	ARMC5	16	31469401	31478487	19	11	240278	1.8902	0.029368	0.351952
ENSG00000181894	ZNF329	19	58637619	58666477	82	23	240278	1.8897	0.029396	0.352073
ENSG00000163630	SYNPR	3	63213991	63602597	1485	207	240278	1.8897	0.029401	0.351919
ENSG00000268960	AC091150.1	18	45778672	45779208	3	2	240278	1.8895	0.029412	0.351837
ENSG00000144852	NR1I2	3	119499331	119537332	152	35	240278	1.8893	0.029426	0.351791
ENSG00000108175	ZMIZ1	10	80828792	81076276	766	196	240278	1.8892	0.029431	0.351637
ENSG00000183098	GPC6	13	93879095	95059655	3805	383	240278	1.8888	0.029458	0.351746
ENSG00000189051	RNF222	17	8294022	8301144	29	11	240278	1.8888	0.02946	0.351557
ENSG00000126246	IGFLR1	19	36230058	36233354	17	8	240278	1.8887	0.029466	0.351416
ENSG00000161714	PLCD3	17	43186335	43210721	82	31	240278	1.8879	0.02952	0.351847
ENSG00000167969	ECI1	16	2289396	2302301	37	9	240278	1.8879	0.029521	0.351646
ENSG00000148468	FAM171A1	10	15253642	15413061	589	90	240278	1.8875	0.029549	0.351767
ENSG00000163945	UVSSA	4	1341054	1381837	170	29	240278	1.8873	0.029562	0.351709
ENSG00000043591	ADRB1	10	115803806	115806667	3	1	240278	1.8872	0.029567	0.351556
ENSG00000166260	COX11	17	53029263	53046146	72	11	240278	1.8871	0.029573	0.351416
ENSG00000168137	SETD5	3	9439299	9520924	175	26	240278	1.8869	0.029585	0.351346
ENSG00000166275	C10orf32	10	104613980	104624718	30	12	240278	1.8867	0.029602	0.351337
ENSG00000119866	BCL11A	2	60678302	60780702	186	61	240278	1.8866	0.029606	0.351172
ENSG00000115138	POMC	2	25383722	25391772	17	9	240278	1.8863	0.029626	0.351198
ENSG00000117419	ERI3	1	44686742	44820932	246	45	240278	1.8863	0.02963	0.351034
ENSG00000110375	UPK2	11	118795873	118829269	104	27	240278	1.8853	0.029692	0.351558
ENSG00000036672	USP2	11	119225925	119252436	41	21	240278	1.8844	0.029756	0.352104
ENSG00000214309	MBLAC1	7	99724317	99726118	5	3	240278	1.8835	0.029816	0.352602
ENSG00000204950	LRRC10B	11	61276272	61278482	4	2	240278	1.8813	0.029965	0.354151
ENSG00000111860	CEP85L	6	118781935	119031238	779	66	240278	1.8812	0.029974	0.354045
ENSG00000139178	C1RL	12	7242183	7261869	48	16	240278	1.8809	0.029993	0.354058
ENSG00000187902	SHISA7	19	55940107	55954230	56	18	240278	1.8808	0.03	0.353928
ENSG00000178982	EIF3K	19	39109735	39127595	33	15	240278	1.8801	0.030046	0.354259
ENSG00000148835	TAF5	10	105127724	105148822	37	13	240278	1.8799	0.030058	0.354188
ENSG00000253537	PCDHGA7	5	140762467	140892546	537	80	240278	1.8787	0.030142	0.354966
ENSG00000186063	AIDA	1	222841355	222886552	102	25	240278	1.8782	0.030174	0.35513
ENSG00000120279	MYCT1	6	153019030	153045702	89	19	240278	1.8778	0.030207	0.355306
ENSG00000107201	DDX58	9	32455300	32526322	196	36	240278	1.8774	0.030231	0.355377
ENSG00000179262	RAD23A	19	13056669	13064456	15	8	240278	1.8774	0.030234	0.3552
ENSG00000221937	TAS2R40	7	142919130	142920162	1	1	240278	1.877	0.03026	0.355294
ENSG00000221938	OR2A14	7	143826151	143827162	3	1	240278	1.877	0.030261	0.355094
ENSG00000161973	CCDC42	17	8633252	8648537	62	14	240278	1.8767	0.030277	0.35507
ENSG00000198542	ITGBL1	13	102104966	102375456	915	138	240278	1.8767	0.030283	0.354929
ENSG00000113100	CDH9	5	26880709	27121257	695	86	240278	1.8764	0.030304	0.354964
ENSG00000135336	ORC3	6	88299839	88377169	229	30	240278	1.8758	0.030342	0.355198
ENSG00000111325	OGFOD2	12	123459127	123464590	14	6	240278	1.8757	0.030349	0.355069
ENSG00000116663	FBXO6	1	11724181	11734411	38	13	240278	1.8755	0.030363	0.355022
ENSG00000170456	DENND5B	12	31535157	31744031	763	66	240278	1.8745	0.030434	0.355641
ENSG00000197857	ZNF44	19	12335501	12405702	190	20	240278	1.8738	0.030482	0.355991
ENSG00000159720	ATP6V0D1	16	67471917	67515140	88	24	240278	1.8726	0.030565	0.356749
ENSG00000134900	TPP2	13	103249353	103331521	265	30	240278	1.8724	0.030578	0.356689
ENSG00000163788	SNRK	3	43328004	43466256	250	64	240278	1.872	0.030603	0.356769
ENSG00000137266	SLC22A23	6	3269196	3457256	811	133	240278	1.872	0.030604	0.35657
ENSG00000106511	MEOX2	7	15650837	15726437	273	43	240278	1.8718	0.030615	0.356487
ENSG00000069248	NUP133	1	229577045	229644103	187	22	240278	1.8704	0.030714	0.357429
ENSG00000198218	QRICH1	3	49067140	49131796	117	38	240278	1.8698	0.030759	0.357741
ENSG00000108219	TSPAN14	10	82213922	82292879	258	52	240278	1.8695	0.03078	0.357774
ENSG00000103942	HOMER2	15	83509838	83654661	405	68	240278	1.8694	0.030786	0.357633
ENSG00000197991	PCDH20	13	61983818	62002220	86	22	240278	1.869	0.030814	0.357747
ENSG00000119699	TGFB3	14	76424442	76449334	66	16	240278	1.8689	0.030819	0.357595
ENSG00000145934	TENM2	5	166711804	167691162	2602	345	240278	1.8688	0.030822	0.357419
ENSG00000007376	RPUSD1	16	834974	838397	10	6	240278	1.8688	0.030828	0.357278
ENSG00000168575	SLC20A2	8	42273993	42397069	351	72	240278	1.8687	0.030833	0.357126
ENSG00000112983	BRD8	5	137475455	137514675	78	23	240278	1.8681	0.030876	0.357414
ENSG00000104522	TSTA3	8	144694788	144700218	24	10	240278	1.8678	0.030896	0.357436
ENSG00000241058	NSUN6	10	18834490	18940551	547	45	240278	1.8666	0.030976	0.358151
ENSG00000177971	IMP3	15	75931426	75941047	22	12	240278	1.8665	0.030985	0.358045
ENSG00000253953	PCDHGB4	5	140767452	140892546	512	77	240278	1.8659	0.031028	0.358332
ENSG00000187140	FOXD3	1	63788730	63790797	3	2	240278	1.8656	0.031052	0.358399
ENSG00000174444	RPL4	15	66790355	66816870	109	25	240278	1.8653	0.031072	0.35842
ENSG00000112984	KIF20A	5	137514408	137523404	20	13	240278	1.8649	0.0311	0.358533
ENSG00000124198	ARFGEF2	20	47538427	47653230	251	34	240278	1.8647	0.031112	0.358461
ENSG00000186998	EMID1	22	29601840	29655586	162	40	240278	1.8637	0.031185	0.359092
ENSG00000180872	DEFB112	6	50011288	50016364	15	9	240278	1.8632	0.031217	0.359251
ENSG00000173209	AHSA2	2	61404553	61418338	30	18	240278	1.862	0.031303	0.36003
ENSG00000138867	GUCD1	22	24936406	24951903	33	12	240278	1.8618	0.031315	0.359958
ENSG00000242419	PCDHGC4	5	140864741	140892546	106	28	240278	1.8613	0.031348	0.360127
ENSG00000109846	CRYAB	11	111779289	111794446	31	10	240278	1.8611	0.031363	0.36009
ENSG00000127527	EPS15L1	19	16466050	16582896	281	52	240278	1.8598	0.031458	0.36097
ENSG00000165125	TRPV6	7	142568956	142583507	62	5	240278	1.8596	0.031474	0.360943
ENSG00000186074	CD300LF	17	72690452	72709117	52	22	240278	1.8595	0.031477	0.360768
ENSG00000163346	PBXIP1	1	154916552	154928599	18	11	240278	1.8592	0.031497	0.360787
ENSG00000117479	SLC19A2	1	169433147	169455241	39	15	240278	1.8591	0.031507	0.360692
ENSG00000104756	KCTD9	8	25285366	25315992	83	16	240278	1.8589	0.031523	0.360666
ENSG00000152022	LIX1L	1	145477085	145501669	15	6	240278	1.8588	0.031526	0.360491
ENSG00000108239	TBC1D12	10	96162261	96295687	303	48	240278	1.858	0.031583	0.360933
ENSG00000211456	SACM1L	3	45730548	45786916	227	18	240278	1.8579	0.031588	0.360781
ENSG00000113851	CRBN	3	3190676	3221394	149	26	240278	1.8578	0.031596	0.360663
ENSG00000154548	SRSF12	6	89805678	89827800	136	16	240278	1.8578	0.0316	0.3605
ENSG00000063660	GPC1	2	241375088	241407493	168	50	240278	1.8577	0.031609	0.360394
ENSG00000140992	PDPK1	16	2587965	2653189	53	29	240278	1.8575	0.031619	0.360299
ENSG00000110848	CD69	12	9905082	9913497	34	11	240278	1.8564	0.031698	0.360991
ENSG00000167705	RILP	17	1549444	1553371	8	3	240278	1.8561	0.031721	0.361044
ENSG00000198722	UNC13B	9	35161999	35405335	496	64	240278	1.856	0.031728	0.360915
ENSG00000108474	PIGL	17	16120505	16252115	386	41	240278	1.8556	0.031754	0.361002
ENSG00000182896	TMEM95	17	7258442	7260538	6	3	240278	1.8556	0.031757	0.360828
ENSG00000176046	NUPR1	16	28548606	28550495	6	2	240278	1.8555	0.031762	0.360677
ENSG00000180875	GREM2	1	240652873	240775449	439	107	240278	1.8554	0.031772	0.360583
ENSG00000135951	TSGA10	2	99613724	99771427	460	37	240278	1.8553	0.031779	0.360455
ENSG00000109255	NMU	4	56461396	56502865	161	24	240278	1.8549	0.031802	0.360508
ENSG00000185800	DMWD	19	46286205	46296060	23	11	240278	1.8545	0.031834	0.360663
ENSG00000131558	EXOC4	7	132937829	133751342	1920	133	240278	1.8544	0.031844	0.360569
ENSG00000115350	POLE4	2	75185619	75197255	31	16	240278	1.8543	0.031849	0.360419
ENSG00000006704	GTF2IRD1	7	73868120	74016931	427	58	240278	1.854	0.031866	0.360404
ENSG00000147586	MRPS28	8	80830952	80942524	279	52	240278	1.8539	0.031876	0.36031
ENSG00000253485	PCDHGA5	5	140743898	140892546	608	85	240278	1.853	0.031942	0.360849
ENSG00000133958	UNC79	14	93799565	94174222	946	100	240278	1.8524	0.031987	0.361151
ENSG00000136104	RNASEH2B	13	51483814	51544592	123	31	240278	1.8522	0.032	0.360987
ENSG00000182871	COL18A1	21	46825052	46933634	691	97	240278	1.8522	0.032	0.360987
ENSG00000077782	FGFR1	8	38268656	38326352	123	38	240278	1.852	0.032014	0.360835
ENSG00000113384	GOLPH3	5	32124810	32174456	133	28	240278	1.8516	0.032038	0.360899
ENSG00000127989	MTERF	7	91321323	91510034	355	50	240278	1.8514	0.032055	0.360884
ENSG00000116030	SUMO1	2	203070903	203103331	82	20	240278	1.8514	0.032059	0.360723
ENSG00000112530	PACRG	6	163148164	163736524	2018	231	240278	1.851	0.032081	0.360765
ENSG00000175582	RAB6A	11	73386683	73472182	274	44	240278	1.8509	0.032088	0.360638
ENSG00000091106	NLRC4	2	32449522	32490923	79	36	240278	1.8507	0.032105	0.360623
ENSG00000162777	DENND2D	1	111729796	111747157	48	23	240278	1.8506	0.032112	0.360496
ENSG00000116473	RAP1A	1	112084840	112259313	573	91	240278	1.8505	0.032121	0.360392
ENSG00000116641	DOCK7	1	62920399	63153969	291	32	240278	1.8502	0.032141	0.360411
ENSG00000162813	BPNT1	1	220230824	220263804	97	25	240278	1.85	0.032155	0.360363
ENSG00000188624	IGFL3	19	46623328	46627931	14	4	240278	1.8499	0.03216	0.360214
ENSG00000205922	ONECUT3	19	1752372	1780987	105	35	240278	1.8499	0.032164	0.360054
ENSG00000154920	EME1	17	48450581	48458844	30	6	240278	1.8497	0.032175	0.359973
ENSG00000183317	EPHA10	1	38179552	38230805	161	37	240278	1.8496	0.032188	0.359914
ENSG00000164715	LMTK2	7	97736197	97838945	322	34	240278	1.8491	0.032222	0.36009
ENSG00000178295	GEN1	2	17935125	17966632	112	26	240278	1.8485	0.032262	0.360332
ENSG00000107242	PIP5K1B	9	71320575	71624092	1019	108	240278	1.8484	0.03227	0.360217
ENSG00000196535	MYO18A	17	27400528	27507430	292	42	240278	1.8484	0.032276	0.36008
ENSG00000163482	STK36	2	219536749	219567439	74	15	240278	1.8476	0.032328	0.360456
ENSG00000197728	RPS26	12	56435637	56438116	10	5	240278	1.8472	0.032359	0.360598
ENSG00000163931	TKT	3	53258723	53290068	134	22	240278	1.8467	0.032393	0.360773
ENSG00000169758	C15orf27	15	76352178	76521462	540	93	240278	1.8458	0.032459	0.361304
ENSG00000181585	TMIE	3	46742823	46752376	21	10	240278	1.8458	0.032461	0.361122
ENSG00000197381	ADARB1	21	46493768	46646478	507	67	240278	1.8457	0.032466	0.360974
ENSG00000177182	CLVS1	8	61969717	62414204	1536	122	240278	1.8457	0.03247	0.360814
ENSG00000182230	FAM153B	5	175487692	175559261	104	27	240278	1.8453	0.032498	0.360922
ENSG00000204390	HSPA1L	6	31777396	31783437	24	14	240278	1.8445	0.032552	0.361318
ENSG00000220575	HTR5A-AS1	7	154858777	154863267	17	8	240278	1.8438	0.032603	0.36168
ENSG00000183578	TNFAIP8L3	15	51348795	51397473	128	23	240278	1.8426	0.032692	0.362464
ENSG00000120937	NPPB	1	11917521	11918988	3	2	240278	1.8424	0.032711	0.36247
ENSG00000267385	CTB-50L17.14	19	4528439	4540079	45	12	240278	1.8423	0.032718	0.362344
ENSG00000149600	COMMD7	20	31290493	31331803	153	15	240278	1.8417	0.032759	0.362594
ENSG00000116147	TNR	1	175284330	175712906	1391	207	240278	1.8417	0.032762	0.362424
ENSG00000269866	FKSG63	16	70258261	70258641	1	1	240278	1.8414	0.03278	0.36242
ENSG00000214109	AC008686.1	19	13890884	13900972	58	10	240278	1.8412	0.032795	0.362382
ENSG00000175745	NR2F1	5	92919043	92930321	14	7	240278	1.8412	0.0328	0.362234
ENSG00000144445	KANSL1L	2	210886147	211036107	204	62	240278	1.841	0.032813	0.362175
ENSG00000111229	ARPC3	12	110872630	110888227	59	14	240278	1.8409	0.032818	0.362027
ENSG00000130589	HELZ2	20	62189439	62205592	69	23	240278	1.8409	0.032821	0.361857
ENSG00000176853	FAM91A1	8	124780696	124827692	117	21	240278	1.8408	0.032824	0.361688
ENSG00000261934	PCDHGA9	5	140782520	140892546	444	70	240278	1.8404	0.032853	0.361805
ENSG00000116032	GRIN3B	19	1000418	1009731	83	22	240278	1.84	0.032884	0.361944
ENSG00000128242	GAL3ST1	22	30950622	30970574	58	30	240278	1.84	0.032885	0.361753
ENSG00000167178	ISLR2	15	74392652	74430881	47	27	240278	1.8398	0.032895	0.361661
ENSG00000136869	TLR4	9	120466610	120479149	25	11	240278	1.8394	0.032925	0.361789
ENSG00000206557	TRIM71	3	32859510	32939318	251	52	240278	1.8392	0.032942	0.361774
ENSG00000172772	OR10W1	11	58034264	58035732	5	3	240278	1.8391	0.032948	0.361639
ENSG00000172456	FGGY	1	59762310	60233347	1280	153	240278	1.8387	0.03298	0.361788
ENSG00000168497	SDPR	2	192699028	192711981	29	14	240278	1.8385	0.032992	0.361719
ENSG00000253910	PCDHGB2	5	140739703	140892546	622	87	240278	1.8378	0.033046	0.362109
ENSG00000177548	RABEP2	16	28915742	28947847	61	22	240278	1.8372	0.033092	0.362412
ENSG00000215346	AF131215.5	8	10983980	10987745	9	4	240278	1.837	0.033103	0.362331
ENSG00000205810	KLRC3	12	10564911	10573194	20	5	240278	1.8369	0.033109	0.362195
ENSG00000058063	ATP11B	3	182511288	182639423	262	26	240278	1.8362	0.033162	0.362574
ENSG00000088298	EDEM2	20	33703167	33865928	392	61	240278	1.836	0.033179	0.362558
ENSG00000169567	HINT1	5	130494720	130507428	48	8	240278	1.8358	0.033193	0.36251
ENSG00000185933	CALHM1	10	105213144	105218645	16	9	240278	1.8351	0.033245	0.362877
ENSG00000197024	ZNF398	7	148823508	148880116	223	26	240278	1.8349	0.033261	0.362851
ENSG00000205423	CNEP1R1	16	50058321	50070999	31	9	240278	1.8341	0.033316	0.363249
ENSG00000198258	UBL5	19	9938568	9940791	1	1	240278	1.834	0.03333	0.363201
ENSG00000157036	EXOG	3	38537618	38583652	119	26	240278	1.8338	0.033345	0.363164
ENSG00000188655	RNASE9	14	21024252	21029090	9	4	240278	1.8332	0.033383	0.363377
ENSG00000078725	BRINP1	9	121915736	122131745	489	101	240278	1.833	0.033401	0.363372
ENSG00000165238	WNK2	9	95947198	96082854	502	82	240278	1.8327	0.033421	0.363389
ENSG00000057608	GDI2	10	5807186	5884095	258	55	240278	1.8318	0.03349	0.363938
ENSG00000162944	RFTN2	2	198432948	198540769	237	33	240278	1.831	0.033552	0.364411
ENSG00000160145	KALRN	3	123798870	124445172	2368	239	240278	1.8307	0.033569	0.364395
ENSG00000137561	TTPA	8	63961112	63998612	114	22	240278	1.8304	0.033596	0.364487
ENSG00000134248	LAMTOR5	1	110943871	110950564	17	5	240278	1.8304	0.033597	0.364297
ENSG00000127412	TRPV5	7	142605267	142630905	96	15	240278	1.83	0.033623	0.364379
ENSG00000072163	LIMS2	2	128395956	128439360	187	47	240278	1.8296	0.033655	0.364525
ENSG00000090661	CERS4	19	8271620	8327305	247	62	240278	1.8293	0.033678	0.364574
ENSG00000153989	NUS1	6	117996665	118031803	127	29	240278	1.8283	0.033749	0.365142
ENSG00000141446	ESCO1	18	19109242	19180845	109	23	240278	1.8282	0.033763	0.365093
ENSG00000164751	PEX2	8	77892494	77913280	62	20	240278	1.828	0.033773	0.365
ENSG00000180376	CCDC66	3	56591189	56655846	306	37	240278	1.8275	0.033814	0.365243
ENSG00000153531	ADPRHL1	13	114076260	114107839	124	39	240278	1.8274	0.033819	0.365097
ENSG00000180316	PNPLA1	6	36210980	36276372	216	68	240278	1.8259	0.033933	0.366127
ENSG00000262576	PCDHGA4	5	140734768	140892546	637	87	240278	1.8259	0.033935	0.365948
ENSG00000048405	ZNF800	7	126986844	127071978	245	32	240278	1.8257	0.033946	0.365867
ENSG00000196357	ZNF565	19	36673188	36737159	232	27	240278	1.8254	0.033968	0.365904
ENSG00000140093	SERPINA10	14	94749650	94759608	37	14	240278	1.825	0.034001	0.366059
ENSG00000116455	WDR77	1	111982512	111991998	19	9	240278	1.8249	0.034012	0.365977
ENSG00000172638	EFEMP2	11	65633912	65641063	14	7	240278	1.8246	0.03403	0.365971
ENSG00000174151	CYB561D1	1	110036674	110045554	21	10	240278	1.8243	0.034052	0.366008
ENSG00000069493	CLEC2D	12	9817565	9848413	106	18	240278	1.8243	0.034057	0.365762
ENSG00000221826	PSG3	19	43225790	43244721	85	18	240278	1.8242	0.034057	0.365762
ENSG00000173517	PEAK1	15	77400471	77712486	643	68	240278	1.8235	0.034114	0.366075
ENSG00000057935	MTA3	2	42721709	42984087	703	71	240278	1.8231	0.034146	0.366219
ENSG00000124067	SLC12A4	16	67977377	68003504	61	19	240278	1.823	0.03415	0.366063
ENSG00000175198	PCCA	13	100741269	101182686	980	122	240278	1.8222	0.034213	0.366539
ENSG00000257923	CUX1	7	101458959	101927249	1185	124	240278	1.8221	0.034216	0.366372
ENSG00000139180	NDUFA9	12	4758261	4798454	136	29	240278	1.8219	0.034233	0.366354
ENSG00000127415	IDUA	4	980785	998316	80	26	240278	1.8217	0.03425	0.366337
ENSG00000103047	TANGO6	16	68877507	69119083	666	88	240278	1.8216	0.034258	0.366224
ENSG00000133789	SWAP70	11	9685624	9774538	374	33	240278	1.8215	0.034266	0.366111
ENSG00000115488	NEU2	2	233897382	233899767	6	3	240278	1.8201	0.034374	0.367066
ENSG00000168159	RNF187	1	228674762	228683467	2	1	240278	1.8201	0.034375	0.366878
ENSG00000243501	RP11-257K9.8	6	73919469	73972919	204	38	240278	1.8198	0.034395	0.366892
ENSG00000138400	MDH1B	2	207602487	207630271	139	17	240278	1.8197	0.034402	0.366769
ENSG00000170142	UBE2E1	3	23847394	23932807	209	47	240278	1.8197	0.034403	0.366581
ENSG00000213741	RPS29	14	50043390	50065408	59	15	240278	1.8196	0.034413	0.366489
ENSG00000188223	AC002398.9	19	36236579	36245420	20	8	240278	1.8192	0.034438	0.366557
ENSG00000154217	PITPNC1	17	65373575	65693372	1100	211	240278	1.8189	0.034466	0.366657
ENSG00000185250	PPIL6	6	109711418	109762374	162	25	240278	1.8178	0.034551	0.367363
ENSG00000152217	SETBP1	18	42260138	42648475	927	199	240278	1.8176	0.034563	0.367292
ENSG00000103152	MPG	16	127006	135852	26	7	240278	1.8175	0.034573	0.367201
ENSG00000154438	ASZ1	7	117003276	117068177	106	26	240278	1.8175	0.034574	0.367013
ENSG00000130414	NDUFA10	2	240831867	240964819	673	93	240278	1.8171	0.034603	0.367123
ENSG00000185436	IFNLR1	1	24480647	24514449	142	27	240278	1.817	0.034609	0.36699
ENSG00000189184	PCDH18	4	138440072	138453648	48	16	240278	1.8168	0.034623	0.36694
ENSG00000242173	ARHGDIG	16	318726	333003	50	25	240278	1.8165	0.034648	0.367008
ENSG00000253159	PCDHGA12	5	140810185	140892546	338	59	240278	1.8161	0.034675	0.367097
ENSG00000173621	LRFN4	11	66624118	66627946	3	2	240278	1.8161	0.034679	0.366942
ENSG00000135426	TESPA1	12	55341802	55378530	182	16	240278	1.8158	0.034698	0.366946
ENSG00000166949	SMAD3	15	67356101	67487533	388	100	240278	1.8153	0.034741	0.367203
ENSG00000254221	PCDHGB1	5	140729828	140892546	655	90	240278	1.8147	0.034786	0.367482
ENSG00000163960	UBXN7	3	196074533	196159345	193	35	240278	1.8146	0.034793	0.367359
ENSG00000125827	TMX4	20	7957995	8000476	105	19	240278	1.8144	0.034808	0.36732
ENSG00000156299	TIAM1	21	32490734	32932290	1510	208	240278	1.8143	0.034813	0.367177
ENSG00000164500	C7orf72	7	50135632	50199426	217	25	240278	1.8143	0.034818	0.367033
ENSG00000086666	ZFAND6	15	80351910	80430735	233	37	240278	1.8139	0.034846	0.367131
ENSG00000079819	EPB41L2	6	131160487	131384462	750	82	240278	1.8138	0.034852	0.366998
ENSG00000005955	GGNBP2	17	34900737	34946278	115	22	240278	1.8138	0.034855	0.366834
ENSG00000156886	ITGAD	16	31404633	31437826	90	29	240278	1.8119	0.035001	0.368174
ENSG00000204010	IFIT1B	10	91137813	91144962	12	6	240278	1.8106	0.035101	0.369029
ENSG00000204869	IGFL4	19	46543006	46580376	140	28	240278	1.8102	0.03513	0.369137
ENSG00000172543	CTSW	11	65647280	65651212	12	7	240278	1.8098	0.03516	0.369255
ENSG00000164746	C7orf57	7	48075108	48100901	110	21	240278	1.8095	0.035186	0.369331
ENSG00000189283	FHIT	3	59735036	61237133	6493	509	240278	1.8092	0.03521	0.369386
ENSG00000104341	LAPTM4B	8	98787285	98865241	438	31	240278	1.8088	0.035242	0.369525
ENSG00000128254	C22orf24	22	32329507	32341504	57	19	240278	1.8084	0.035273	0.369654
ENSG00000187398	LUZP2	11	24518516	25104150	2965	220	240278	1.808	0.035307	0.369813
ENSG00000119655	NPC2	14	74942895	74960880	44	7	240278	1.8075	0.035342	0.369983
ENSG00000138075	ABCG5	2	44039611	44066004	101	21	240278	1.8074	0.035351	0.369881
ENSG00000013375	PGM3	6	83870869	83903655	47	21	240278	1.8074	0.035352	0.369597
ENSG00000151967	SCHIP1	3	159557650	159615149	102	34	240278	1.8074	0.035352	0.369597
ENSG00000173065	FAM222B	17	27082996	27182250	228	23	240278	1.8072	0.035369	0.36948
ENSG00000184792	OSBP2	22	31089769	31303811	533	116	240278	1.8064	0.035427	0.36989
ENSG00000204256	BRD2	6	32936437	32949282	139	39	240278	1.8047	0.03556	0.371082
ENSG00000196126	HLA-DRB1	6	32546546	32557625	228	12	240278	1.8042	0.035598	0.371282
ENSG00000078053	AMPH	7	38423305	38671167	1230	132	240278	1.8039	0.03562	0.371315
ENSG00000160256	FAM207A	21	46359925	46396904	194	26	240278	1.8039	0.035621	0.371129
ENSG00000115839	RAB3GAP1	2	135809835	135933964	201	22	240278	1.8036	0.035645	0.371183
ENSG00000174442	ZWILCH	15	66797297	66842115	165	28	240278	1.8035	0.035651	0.371049
ENSG00000165501	LRR1	14	50065415	50081390	61	11	240278	1.8031	0.035685	0.371207
ENSG00000130584	ZBTB46	20	62375019	62462597	397	34	240278	1.8029	0.035703	0.371198
ENSG00000181826	RELL1	4	37592422	37687998	389	78	240278	1.8028	0.035706	0.371034
ENSG00000134463	ECHDC3	10	11784365	11806069	73	16	240278	1.8024	0.035745	0.371243
ENSG00000139055	ERP27	12	15066969	15092016	112	14	240278	1.802	0.03577	0.371307
ENSG00000140470	ADAMTS17	15	100511794	100882210	2236	234	240278	1.802	0.035771	0.371122
ENSG00000174175	SELP	1	169558087	169599431	146	34	240278	1.8007	0.035876	0.372015
ENSG00000137575	SDCBP	8	59465483	59495419	110	16	240278	1.8005	0.035887	0.371934
ENSG00000040199	PHLPP2	16	71671738	71758604	263	40	240278	1.8003	0.035905	0.371924
ENSG00000183067	IGSF5	21	41117334	41174023	284	34	240278	1.8001	0.03592	0.371884
ENSG00000114416	FXR1	3	180585929	180700541	289	38	240278	1.8	0.035928	0.371772
ENSG00000138496	PARP9	3	122246771	122283424	111	23	240278	1.7996	0.03596	0.371908
ENSG00000138767	CNOT6L	4	78634541	78740769	238	32	240278	1.7993	0.035985	0.371971
ENSG00000170807	LMOD2	7	123295861	123304344	28	11	240278	1.7993	0.035989	0.371817
ENSG00000115758	ODC1	2	10580094	10588630	19	9	240278	1.7989	0.036017	0.371911
ENSG00000133878	DUSP26	8	33448856	33457624	24	8	240278	1.7985	0.036047	0.372026
ENSG00000198042	MAK16	8	33342268	33358778	59	11	240278	1.7984	0.036057	0.371935
ENSG00000253767	PCDHGA8	5	140772381	140892546	491	74	240278	1.7983	0.036061	0.371781
ENSG00000198963	RORB	9	77112281	77308093	477	77	240278	1.7982	0.036075	0.371731
ENSG00000197405	C5AR1	19	47793280	47825323	126	22	240278	1.7975	0.036125	0.372052
ENSG00000154175	ABI3BP	3	100468000	100712359	849	96	240278	1.7974	0.036137	0.371981
ENSG00000165655	ZNF503	10	77157588	77161664	5	3	240278	1.7972	0.036153	0.371951
ENSG00000131495	NDUFA2	5	140018325	140027370	29	9	240278	1.7972	0.036155	0.371778
ENSG00000124772	CPNE5	6	36708552	36807778	336	92	240278	1.7971	0.036159	0.371625
ENSG00000251493	FOXD1	5	72740654	72744352	4	2	240278	1.7967	0.036189	0.371739
ENSG00000113282	CLINT1	5	157212751	157286183	189	31	240278	1.7961	0.036236	0.372028
ENSG00000008196	TFAP2B	6	50786436	50815326	86	21	240278	1.796	0.036248	0.371957
ENSG00000087111	PIGS	17	26880401	26898890	25	14	240278	1.7959	0.036255	0.371739
ENSG00000167971	CASKIN1	16	2227184	2246526	22	14	240278	1.7959	0.036255	0.371739
ENSG00000140274	DUOXA2	15	45406519	45410619	7	2	240278	1.7953	0.036305	0.371961
ENSG00000240764	PCDHGC5	5	140868808	140892546	96	26	240278	1.7952	0.036313	0.37185
ENSG00000175711	B3GNTL1	17	80900031	81009686	598	90	240278	1.7942	0.036387	0.372414
ENSG00000115760	BIRC6	2	32582096	32843966	810	87	240278	1.7941	0.036395	0.372302
ENSG00000236320	SLFN14	17	33875144	33885117	30	12	240278	1.7935	0.036444	0.37261
ENSG00000134256	CD101	1	117544382	117579167	113	43	240278	1.7934	0.036456	0.372539
ENSG00000135870	RC3H1	1	173900352	173991435	228	26	240278	1.793	0.036483	0.372622
ENSG00000139921	TMX1	14	51706880	51722759	74	14	240278	1.7927	0.036513	0.372735
ENSG00000266714	MYO15B	17	73584139	73622929	216	39	240278	1.7925	0.036527	0.372685
ENSG00000009830	POMT2	14	77741299	77787227	163	41	240278	1.7922	0.036554	0.372768
ENSG00000176393	RNPEP	1	201951500	201975275	127	25	240278	1.7917	0.036588	0.372921
ENSG00000108272	DHRS11	17	34948228	34957235	22	9	240278	1.7916	0.0366	0.372851
ENSG00000253846	PCDHGA10	5	140792743	140892546	411	66	240278	1.791	0.03665	0.373167
ENSG00000197887	OR1S2	11	57970674	57971653	3	2	240278	1.7909	0.036652	0.372995
ENSG00000120519	SLC10A7	4	147175127	147443123	653	72	240278	1.7907	0.036669	0.372975
ENSG00000144036	EXOC6B	2	72403113	73053170	1035	66	240278	1.7902	0.036714	0.37324
ENSG00000253873	PCDHGA11	5	140800762	140891835	382	64	240278	1.79	0.036725	0.373159
ENSG00000134480	CCNH	5	86687311	86708836	49	13	240278	1.79	0.036728	0.372997
ENSG00000184574	LPAR5	12	6728001	6745613	28	12	240278	1.7899	0.036735	0.372876
ENSG00000167645	YIF1B	19	38795753	38807913	38	11	240278	1.7893	0.036783	0.373171
ENSG00000163029	SMC6	2	17845079	17981509	432	55	240278	1.7893	0.036786	0.37301
ENSG00000116670	MAD2L2	1	11734537	11751707	58	15	240278	1.7892	0.036788	0.372838
ENSG00000254245	PCDHGA3	5	140723601	140892546	671	90	240278	1.7887	0.036833	0.373102
ENSG00000173548	SNX33	15	75940247	75954642	23	10	240278	1.7882	0.036872	0.373305
ENSG00000164796	CSMD3	8	113235157	114449328	3332	164	240278	1.7877	0.036913	0.373528
ENSG00000204472	AIF1	6	31582961	31584798	9	5	240278	1.7874	0.036939	0.3736
ENSG00000100749	VRK1	14	97263641	97398059	454	60	240278	1.7867	0.036993	0.373954
ENSG00000206052	DOK6	18	67068291	67516323	1947	265	240278	1.7865	0.037012	0.373954
ENSG00000175426	PCSK1	5	95726119	95769847	60	24	240278	1.786	0.037046	0.374106
ENSG00000264187	RP11-45M22.4	17	17105963	17140499	150	34	240278	1.7858	0.03707	0.374156
ENSG00000106536	POU6F2	7	39017598	39532694	1763	163	240278	1.7852	0.037116	0.374429
ENSG00000198774	RASSF9	12	86198331	86230348	119	20	240278	1.7849	0.037136	0.374439
ENSG00000204370	SDHD	11	111957497	111990353	82	18	240278	1.7846	0.037164	0.374529
ENSG00000172986	GXYLT2	3	72937224	73047289	372	54	240278	1.7844	0.037177	0.374469
ENSG00000163092	XIRP2	2	167744997	168116263	1474	97	240278	1.7843	0.037189	0.374398
ENSG00000176909	MAMSTR	19	49215999	49222978	17	5	240278	1.7841	0.037205	0.374368
ENSG00000069122	GPR116	6	46820249	46922680	320	87	240278	1.784	0.037215	0.374278
ENSG00000196355	AC021860.1	4	38628029	38666430	108	25	240278	1.7838	0.037225	0.374187
ENSG00000187871	GFRAL	6	55192267	55267291	656	44	240278	1.7838	0.03723	0.374047
ENSG00000181781	ODF3L2	19	463346	474983	61	17	240278	1.7836	0.037245	0.374007
ENSG00000150593	PDCD4	10	112631565	112659764	63	19	240278	1.7831	0.037285	0.374218
ENSG00000174125	TLR1	4	38792298	38858438	322	37	240278	1.7831	0.037286	0.374037
ENSG00000144460	NYAP2	2	226265364	226518734	487	84	240278	1.7827	0.037318	0.374168
ENSG00000204209	DAXX	6	33286335	33297046	38	16	240278	1.7824	0.037345	0.374248
ENSG00000204264	PSMB8	6	32808494	32812480	21	7	240278	1.7817	0.037402	0.374628
ENSG00000120659	TNFSF11	13	43136872	43182149	118	29	240278	1.7808	0.037471	0.375129
ENSG00000185013	NT5C1B	2	18737050	18770838	78	24	240278	1.7807	0.037477	0.374903
ENSG00000250741	NT5C1B-RDH14	2	18736811	18770830	78	24	240278	1.7807	0.037477	0.374903
ENSG00000204956	PCDHGA1	5	140710252	140892546	716	95	240278	1.7803	0.037515	0.374998
ENSG00000182472	CAPN12	19	39220827	39260544	220	27	240278	1.78	0.037536	0.375017
ENSG00000175202	HIGD2B	15	72968124	72978490	21	10	240278	1.78	0.03754	0.374867
ENSG00000196639	HRH1	3	11178779	11305243	383	82	240278	1.7795	0.037577	0.375047
ENSG00000143882	ATP6V1C2	2	10861775	10925236	208	51	240278	1.7795	0.03758	0.374887
ENSG00000100726	TELO2	16	1543345	1560458	82	24	240278	1.7794	0.037583	0.374727
ENSG00000124181	PLCG1	20	39765600	39811629	94	38	240278	1.779	0.037618	0.374886
ENSG00000159461	AMFR	16	56395364	56459450	226	24	240278	1.7775	0.037747	0.375981
ENSG00000121691	CAT	11	34460472	34493609	68	14	240278	1.7769	0.037793	0.376249
ENSG00000196923	PDLIM7	5	176910395	176924607	26	13	240278	1.7767	0.037812	0.376248
ENSG00000147437	GNRH1	8	25276776	25282170	7	4	240278	1.7759	0.037871	0.376645
ENSG00000115310	RTN4	2	55199325	55339757	579	79	240278	1.7759	0.037879	0.376535
ENSG00000150540	HNMT	2	138721590	138773930	101	14	240278	1.7758	0.037881	0.376365
ENSG00000141258	SGSM2	17	2240792	2284352	197	36	240278	1.7758	0.037886	0.376225
ENSG00000170571	EMB	5	49692026	49739082	119	17	240278	1.7753	0.037923	0.376402
ENSG00000134539	KLRD1	12	10378657	10469850	333	40	240278	1.7752	0.037934	0.376322
ENSG00000144848	ATG3	3	112251356	112280893	107	13	240278	1.7751	0.037937	0.376162
ENSG00000197971	MBP	18	74690783	74845639	756	185	240278	1.7742	0.038018	0.376776
ENSG00000254122	PCDHGB7	5	140797427	140892546	397	64	240278	1.7738	0.038044	0.376844
ENSG00000128342	LIF	22	30636436	30642840	11	8	240278	1.7736	0.038061	0.376823
ENSG00000154359	LONRF1	8	12579403	12613582	117	19	240278	1.7729	0.03812	0.377218
ENSG00000248905	FMN1	15	33057747	33486897	1997	282	240278	1.7729	0.038122	0.377048
ENSG00000157593	SLC35B2	6	44221833	44225291	5	3	240278	1.7719	0.038204	0.377669
ENSG00000188352	FOCAD	9	20658308	20995954	1163	87	240278	1.7718	0.038218	0.377618
ENSG00000108961	RANGRF	17	8191815	8193410	8	5	240278	1.7715	0.03824	0.377646
ENSG00000085382	HACE1	6	105175968	105307794	393	37	240278	1.7712	0.038265	0.377704
ENSG00000088305	DNMT3B	20	31350191	31397162	151	23	240278	1.7706	0.038312	0.377978
ENSG00000166548	TK2	16	66541906	66586447	112	17	240278	1.7705	0.038324	0.377908
[truncated: 17,071 more rows]

## Sheet: SD4
Supplementary Data 4: Gene-based analysis (MAGMA) in AFR ancestry. Significant values after FDR correction are in bold. All tests were two-sided.
Gene	Gene Symbol	Chr	Start (GRCh37)	Stop (GRCh37)	nSNPs	nParam	N	Z-stat	P-value	FDR P-value
ENSG00000226174	TEX22	14	105864916	105916443	5	3	57560	4.4811	3.7124e-06	0.040829
ENSG00000169288	MRPL1	4	78783674	78873944	4	2	57560	4.1138	1.9462e-05	0.107022
ENSG00000127080	IPPK	9	95375466	95432547	2	1	57560	3.8144	6.8269e-05	0.250274
ENSG00000217555	CKLF	16	66586466	66600154	1	1	57560	3.7887	7.573e-05	0.185084
ENSG00000254788	CKLF-CMTM1	16	66586490	66613038	1	1	57560	3.7887	7.573e-05	0.185084
ENSG00000186198	SLC51B	15	65337708	65345734	1	1	57560	3.7761	7.965e-05	0.145998
ENSG00000074054	CLASP1	2	122095352	122407163	13	10	57560	3.6642	0.00012404	0.194885
ENSG00000162129	CLPB	11	72003469	72145692	4	2	57560	3.61	0.00015313	0.210515
ENSG00000145016	KIAA0226	3	197398264	197476598	3	2	57560	3.5495	0.00019297	0.235809
ENSG00000162639	HENMT1	1	109190912	109204148	1	1	57560	3.4687	0.0002615	0.287598
ENSG00000123600	METTL8	2	172173919	172291312	9	6	57560	3.3444	0.00041234	0.412265
ENSG00000108854	SMURF2	17	62538413	62658186	8	5	57560	3.3401	0.00041878	0.383812
ENSG00000219016	CTA-299D3.8	22	48934712	48943199	1	1	57560	3.3389	0.0004205	0.355743
ENSG00000169031	COL4A3	2	228029281	228179508	15	11	57560	3.3339	0.00042826	0.336429
ENSG00000107758	PPP3CB	10	75196186	75255782	4	2	57560	3.2762	0.00052615	0.385773
ENSG00000213689	TREX1	3	48506445	48509044	1	1	57560	3.2405	0.0005967	0.410157
ENSG00000155629	PIK3AP1	10	98353069	98480271	4	2	57560	3.1984	0.00069105	0.447069
ENSG00000158987	RAPGEF6	5	130759614	130970929	13	10	57560	3.1849	0.00072406	0.442401
ENSG00000108602	ALDH3A1	17	19641297	19652256	1	1	57560	3.1549	0.0008028	0.464694
ENSG00000188162	OTOG	11	17568920	17668697	4	2	57560	3.0903	0.00099986	0.549823
ENSG00000182979	MTA1	14	105886159	105937066	4	2	57560	3.0884	0.0010063	0.527014
ENSG00000187955	COL14A1	8	121072019	121384275	15	11	57560	3.0772	0.0010448	0.522305
ENSG00000122012	SV2C	5	75378997	75649764	8	6	57560	3.0682	0.0010766	0.514802
ENSG00000146243	IRAK1BP1	6	79577189	79656157	3	2	57560	3.0611	0.0011027	0.505312
ENSG00000169756	LIMS1	2	109150857	109303702	3	2	57560	3.0182	0.0012713	0.55927
ENSG00000106648	GALNTL5	7	151653464	151717019	2	1	57560	3.0063	0.0013222	0.559291
ENSG00000073756	PTGS2	1	186640923	186649559	1	1	57560	2.9618	0.001529	0.622813
ENSG00000119787	ATL2	2	38522022	38604427	5	3	57560	2.9576	0.00155	0.608818
ENSG00000198839	ZNF277	7	111846643	111983151	5	3	57560	2.9512	0.0015826	0.600187
ENSG00000160685	ZBTB7B	1	154975127	154990998	1	1	57560	2.9251	0.001722	0.631285
ENSG00000132694	ARHGEF11	1	156904632	157015162	1	1	57560	2.9216	0.001741	0.617662
ENSG00000144802	NFKBIZ	3	101546835	101579866	1	1	57560	2.8941	0.001901	0.65335
ENSG00000232382	OR5K1	3	98188324	98189420	2	1	57560	2.8909	0.0019209	0.640184
ENSG00000203286	AL365202.1	9	3452305	3469181	45	21	57560	2.8784	0.0019984	0.646424
ENSG00000114742	WDR48	3	39093489	39138155	3	2	57560	2.8683	0.0020637	0.648474
ENSG00000133313	CNDP2	18	72163051	72188366	2	1	57560	2.8627	0.0020999	0.641519
ENSG00000166016	ABTB2	11	34172535	34379555	17	13	57560	2.8576	0.002134	0.634317
ENSG00000221955	SLC12A8	3	124801480	124998021	5	3	57560	2.8271	0.0023483	0.679647
ENSG00000107447	DNTT	10	98064085	98098321	1	1	57560	2.8234	0.002376	0.670032
ENSG00000273217	CTC-432M15.3	5	130761584	131132676	23	18	57560	2.8169	0.0024244	0.666589
ENSG00000086015	MAST2	1	46252659	46501796	10	6	57560	2.815	0.0024385	0.654113
ENSG00000187753	C9orf153	9	88835180	88874572	1	1	57560	2.8041	0.002523	0.660666
ENSG00000197467	COL13A1	10	71561644	71724031	12	9	57560	2.7982	0.0025695	0.657194
ENSG00000164054	SHISA5	3	48509197	48542259	2	1	57560	2.7902	0.0026337	0.658305
ENSG00000112038	OPRM1	6	154331631	154568001	8	6	57560	2.7898	0.0026368	0.644434
ENSG00000161381	PLXDC1	17	37219556	37310647	3	2	57560	2.7801	0.0027175	0.649719
ENSG00000148584	A1CF	10	52559169	52645435	2	1	57560	2.7775	0.0027392	0.640973
ENSG00000124789	NUP153	6	17615269	17706656	4	2	57560	2.7719	0.0027864	0.638434
ENSG00000146535	GNA12	7	2767746	2883958	8	5	57560	2.7693	0.0028088	0.630432
ENSG00000172987	HPSE2	10	100218875	100995619	31	25	57560	2.7493	0.0029858	0.656757
ENSG00000155052	CNTNAP5	2	124782864	125672864	47	39	57560	2.7455	0.0030211	0.651491
ENSG00000188010	MORN2	2	39103103	39156213	1	1	57560	2.735	0.003119	0.659668
ENSG00000107014	RLN2	9	5299868	5304969	28	15	57560	2.7345	0.0031241	0.64828
ENSG00000196639	HRH1	3	11178779	11305243	4	2	57560	2.7226	0.0032381	0.659493
ENSG00000180316	PNPLA1	6	36210980	36276372	3	2	57560	2.7205	0.0032589	0.651661
ENSG00000108651	UTP6	17	30187923	30228784	2	1	57560	2.7075	0.0033898	0.665733
ENSG00000062038	CDH3	16	68670092	68756519	6	4	57560	2.7062	0.0034032	0.656638
ENSG00000169313	P2RY12	3	151055168	151102600	2	1	57560	2.6858	0.0036177	0.685991
ENSG00000125089	SH3TC1	4	8183799	8243530	2	1	57560	2.6732	0.0037562	0.700181
ENSG00000164251	F2RL1	5	76114758	76131140	3	2	57560	2.6732	0.0037566	0.688585
ENSG00000163218	PGLYRP4	1	153302596	153321316	3	2	57560	2.6672	0.0038239	0.68943
ENSG00000169282	KCNAB1	3	155755490	156256545	18	14	57560	2.6599	0.0039085	0.693317
ENSG00000131711	MAP1B	5	71403061	71505395	3	2	57560	2.6594	0.0039136	0.683203
ENSG00000136758	YME1L1	10	27399383	27444195	2	1	57560	2.6478	0.0040515	0.696225
ENSG00000145349	CAMK2D	4	114372188	114683083	16	12	57560	2.6421	0.0041195	0.697019
ENSG00000197705	KLHL14	18	30252634	30353025	7	5	57560	2.6399	0.0041468	0.691008
ENSG00000133110	POSTN	13	38136720	38172981	2	1	57560	2.6293	0.0042787	0.702345
ENSG00000173085	COQ2	4	84182689	84206067	1	1	57560	2.6253	0.004329	0.700152
ENSG00000166897	ELFN2	22	37764000	37823505	6	4	57560	2.6215	0.0043772	0.697688
ENSG00000058091	CDK14	7	90095738	90839905	26	21	57560	2.6128	0.0044907	0.705553
ENSG00000134775	FHOD3	18	33877677	34360018	13	10	57560	2.5983	0.0046847	0.725667
ENSG00000119004	CYP20A1	2	204103663	204163009	2	1	57560	2.5938	0.0047466	0.725043
ENSG00000092108	SCFD1	14	31091318	31205018	5	3	57560	2.5932	0.0047541	0.716241
ENSG00000104885	DOT1L	19	2164148	2232577	1	1	57560	2.5865	0.004848	0.720518
ENSG00000183723	CMTM4	16	66648653	66730610	3	2	57560	2.5833	0.0048936	0.717598
ENSG00000118257	NRP2	2	206546714	206662857	5	3	57560	2.5793	0.0049497	0.716274
ENSG00000006116	CACNG3	16	24266874	24374122	3	2	57560	2.5704	0.0050795	0.725511
ENSG00000136213	CHST12	7	2443223	2474242	1	1	57560	2.5694	0.005094	0.718254
ENSG00000158985	CDC42SE2	5	130581186	130734140	3	2	57560	2.5677	0.0051183	0.712545
ENSG00000136152	COG3	13	46039060	46110765	5	3	57560	2.5672	0.0051258	0.704669
ENSG00000164951	PDP1	8	94870035	94938294	2	1	57560	2.5658	0.0051464	0.698767
ENSG00000130338	TULP4	6	158733692	158932860	16	12	57560	2.5522	0.0053521	0.717834
ENSG00000197050	ZNF420	19	37498759	37621216	2	1	57560	2.547	0.0054326	0.719852
ENSG00000109674	NEIL3	4	178230990	178284097	2	1	57560	2.5346	0.0056282	0.736892
ENSG00000165810	BTNL9	5	180467225	180488523	2	1	57560	2.5264	0.005762	0.745535
ENSG00000140455	USP3	15	63796793	63886839	7	5	57560	2.5184	0.005894	0.753747
ENSG00000184349	EFNA5	5	106712590	107006596	19	15	57560	2.5115	0.0060104	0.759797
ENSG00000163960	UBXN7	3	196074533	196159345	3	2	57560	2.507	0.0060881	0.760874
ENSG00000197658	SLC22A24	11	62847412	62911693	2	1	57560	2.5	0.00621	0.767389
ENSG00000197863	ZNF790	19	37308330	37341689	2	1	57560	2.4932	0.0063298	0.773502
ENSG00000136928	GABBR2	9	101050391	101471479	25	19	57560	2.4866	0.0064479	0.779275
ENSG00000116863	ADPRHL2	1	36554476	36559533	1	1	57560	2.4678	0.006798	0.812657
ENSG00000100344	PNPLA3	22	44319619	44360368	2	1	57560	2.4677	0.0067998	0.804131
ENSG00000176533	GNG7	19	2511217	2702707	23	18	57560	2.4643	0.0068642	0.803111
ENSG00000164808	SPIDR	8	48173167	48648868	9	6	57560	2.4641	0.0068684	0.795144
ENSG00000137992	DBT	1	100652475	100715390	2	1	57560	2.4602	0.0069426	0.795362
ENSG00000157654	PALM2-AKAP2	9	112542589	112934792	18	14	57560	2.4592	0.0069618	0.785291
ENSG00000241978	AKAP2	9	112542769	112934792	18	14	57560	2.4592	0.0069618	0.785291
ENSG00000130147	SH3BP4	2	235860617	235964358	2	1	57560	2.4503	0.0071359	0.792734
ENSG00000110330	BIRC2	11	102217942	102249401	4	2	57560	2.4479	0.0071852	0.790228
ENSG00000144118	RALB	2	120997640	121052289	3	2	57560	2.446	0.0072225	0.786466
ENSG00000173156	RHOD	11	66824289	66839484	1	1	57560	2.4423	0.007296	0.78668
ENSG00000125898	FAM110A	20	814358	838106	1	1	57560	2.4407	0.00733	0.782673
ENSG00000132164	SLC6A11	3	10857885	10982419	4	2	57560	2.4391	0.0073619	0.778521
ENSG00000154262	ABCA6	17	67074843	67138029	1	1	57560	2.4295	0.007559	0.791751
ENSG00000178741	COX5A	15	75212132	75230509	2	1	57560	2.4283	0.0075851	0.78699
ENSG00000157782	CABP1	12	121078355	121105127	1	1	57560	2.4195	0.007772	0.798845
ENSG00000204566	C10orf115	10	23492745	23528745	1	1	57560	2.4188	0.007786	0.792874
ENSG00000197971	MBP	18	74690783	74845639	4	2	57560	2.4165	0.007835	0.790544
ENSG00000136141	LRCH1	13	47127303	47327175	7	5	57560	2.4106	0.007963	0.796155
ENSG00000107295	SH3GL2	9	17579080	17797127	17	13	57560	2.4088	0.0080018	0.792827
ENSG00000136636	KCTD3	1	215740735	215795149	1	1	57560	2.4011	0.008172	0.802461
ENSG00000130332	LSM7	19	2321516	2328619	1	1	57560	2.4009	0.008178	0.795944
ENSG00000105784	RUNDC3B	7	87256864	87461611	4	2	57560	2.3952	0.0083066	0.801368
ENSG00000174446	SNAPC5	15	66782473	66790151	1	1	57560	2.3833	0.008579	0.820451
ENSG00000163510	CWC22	2	180809603	180871840	3	2	57560	2.3795	0.0086671	0.821731
ENSG00000187416	LHFPL3	7	103969104	104549001	29	23	57560	2.379	0.0086792	0.815845
ENSG00000138315	OIT3	10	74653339	74692791	1	1	57560	2.3781	0.008701	0.810963
ENSG00000205323	SARNP	12	56146247	56211540	3	2	57560	2.3697	0.008901	0.81919
ENSG00000257390	RP11-762I7.5	12	56151059	56221330	3	2	57560	2.3697	0.008901	0.81919
ENSG00000077809	GTF2I	7	74071994	74175026	2	1	57560	2.3631	0.0090608	0.823559
ENSG00000173120	KDM2A	11	66886740	67025558	3	2	57560	2.3619	0.0090908	0.819513
ENSG00000138792	ENPEP	4	111286889	111486441	12	9	57560	2.3611	0.0091102	0.814585
ENSG00000104714	ERICH1	8	564746	688106	1	1	57560	2.3568	0.009217	0.817488
ENSG00000120662	MTRF1	13	41790505	41837742	4	2	57560	2.3562	0.0092312	0.812198
ENSG00000114770	ABCC5	3	183637722	183735803	3	2	57560	2.3545	0.009274	0.809488
ENSG00000141198	TOM1L1	17	52976748	53039310	1	1	57560	2.3488	0.009417	0.812299
ENSG00000166260	COX11	17	53029263	53046146	1	1	57560	2.3488	0.009417	0.812299
ENSG00000130038	EFCAB4B	12	3715799	3873985	5	3	57560	2.3487	0.0094184	0.802973
ENSG00000133739	LRRCC1	8	86019382	86058311	1	1	57560	2.3466	0.009474	0.8015
ENSG00000066827	ZFAT	8	135490031	135725292	7	5	57560	2.3434	0.0095541	0.802107
ENSG00000154102	C16orf74	16	85723690	85784735	6	4	57560	2.3389	0.0096696	0.805653
ENSG00000155229	MMS19	10	99218081	99258551	2	1	57560	2.3376	0.0097039	0.802432
ENSG00000141161	UNC45B	17	33474836	33516364	2	1	57560	2.3346	0.0097823	0.802879
ENSG00000139549	DHH	12	49483204	49488602	1	1	57560	2.3316	0.00986	0.803261
ENSG00000113360	DROSHA	5	31400604	31532303	2	1	57560	2.3306	0.0098859	0.799449
ENSG00000156642	NPTN	15	73852355	73926475	3	2	57560	2.3306	0.0098873	0.793726
ENSG00000100385	IL2RB	22	37521878	37571094	5	3	57560	2.3245	0.010051	0.801021
ENSG00000131507	NDFIP1	5	141488070	141534005	1	1	57560	2.3234	0.01008	0.797553
ENSG00000196418	ZNF124	1	247285277	247335318	2	1	57560	2.3192	0.010193	0.800733
ENSG00000178602	OTOS	2	241078446	241083979	2	1	57560	2.3176	0.010235	0.79833
ENSG00000164532	TBX20	7	35242042	35293758	1	1	57560	2.3087	0.01048	0.811683
ENSG00000170144	HNRNPA3	2	178077291	178088686	2	1	57560	2.3041	0.010608	0.815852
ENSG00000018699	TTC27	2	32853099	33046118	13	10	57560	2.297	0.010809	0.825537
ENSG00000189057	FAM111B	11	58874658	58894883	1	1	57560	2.2949	0.01087	0.824471
ENSG00000196739	COL27A1	9	116917840	117074791	8	6	57560	2.2922	0.010947	0.824624
ENSG00000071051	NCK2	2	106361354	106510730	6	4	57560	2.2881	0.011066	0.827917
ENSG00000197905	TEAD4	12	3068496	3149839	5	3	57560	2.287	0.011099	0.824776
ENSG00000140750	ARHGAP17	16	24930706	25026987	3	2	57560	2.2869	0.011101	0.819388
ENSG00000206199	ANKUB1	3	149478892	149686172	10	7	57560	2.2864	0.011116	0.815025
ENSG00000107651	SEC23IP	10	121652223	121702014	1	1	57560	2.2808	0.01128	0.821572
ENSG00000105605	CACNG7	19	54412589	54447195	2	1	57560	2.2801	0.011302	0.817759
ENSG00000234719	RP11-166B2.1	16	12021230	12070500	9	6	57560	2.2746	0.011464	0.824059
ENSG00000149090	PAMR1	11	35453370	35551848	6	4	57560	2.2745	0.011467	0.818923
ENSG00000205301	RP11-542P2.1	4	141363416	141419531	1	1	57560	2.2734	0.0115	0.815981
ENSG00000255482	RP11-315O6.2	11	102337986	102369532	2	1	57560	2.2694	0.011621	0.81928
ENSG00000204767	FAM196B	5	169291268	169407744	4	2	57560	2.2688	0.011639	0.815323
ENSG00000172774	OR1S1	11	57982217	57983195	1	1	57560	2.2603	0.0119	0.82833
ENSG00000146070	PLA2G7	6	46671938	46703430	1	1	57560	2.252	0.01216	0.841105
ENSG00000158715	SLC45A3	1	205626979	205649587	3	2	57560	2.2519	0.012164	0.836123
ENSG00000106178	CCL24	7	75440983	75452674	1	1	57560	2.2511	0.01219	0.832706
ENSG00000143252	SDHC	1	161284047	161332984	2	1	57560	2.2469	0.012322	0.836527
ENSG00000164488	DACT2	6	168693510	168720434	4	2	57560	2.2431	0.012446	0.839761
ENSG00000179104	TMTC2	12	83080659	83528649	23	18	57560	2.2394	0.012564	0.842554
ENSG00000104679	R3HCC1	8	23127633	23153792	1	1	57560	2.2389	0.01258	0.838514
ENSG00000113790	EHHADH	3	184908412	184999778	2	1	57560	2.2383	0.012599	0.834722
ENSG00000134852	CLOCK	4	56294070	56413305	3	2	57560	2.2381	0.012607	0.83025
ENSG00000153253	SCN3A	2	165944032	166060577	4	2	57560	2.2308	0.012847	0.84102
ENSG00000100565	C14orf166B	14	77292715	77336645	5	3	57560	2.2262	0.013002	0.84613
ENSG00000070444	MNT	17	2287354	2304412	1	1	57560	2.2188	0.01325	0.857197
ENSG00000124203	ZNF831	20	57766075	57834168	2	1	57560	2.2188	0.013251	0.852249
ENSG00000106113	CRHR2	7	30692200	30739745	2	1	57560	2.2183	0.013268	0.848381
ENSG00000144671	SLC22A14	3	38323785	38360066	1	1	57560	2.215	0.01338	0.850597
ENSG00000113273	ARSB	5	78073032	78281910	4	2	57560	2.2138	0.013423	0.848426
ENSG00000170011	MYRIP	3	39850405	40301812	30	24	57560	2.2111	0.013513	0.849234
ENSG00000077380	DYNC1I2	2	172543919	172604930	9	6	57560	2.2108	0.013526	0.845221
ENSG00000076356	PLXNA2	1	208195587	208417665	13	10	57560	2.2097	0.013563	0.842745
ENSG00000080511	RDH8	19	10123925	10132955	1	1	57560	2.2095	0.01357	0.838443
ENSG00000153237	CCDC148	2	159027593	159313265	14	10	57560	2.2087	0.013599	0.835541
ENSG00000185513	L3MBTL1	20	42136320	42179590	1	1	57560	2.2083	0.01361	0.831571
ENSG00000107282	APBA1	9	72042446	72287222	9	6	57560	2.206	0.013691	0.831898
ENSG00000262633	RP11-156P1.2	17	45000499	45124520	4	2	57560	2.2047	0.013736	0.830047
ENSG00000101181	MTG2	20	60758085	60778624	2	1	57560	2.2028	0.013806	0.829718
ENSG00000156076	WIF1	12	65444406	65515346	2	1	57560	2.2013	0.013859	0.828377
ENSG00000162139	NEU3	11	74699179	74729938	1	1	57560	2.2009	0.01387	0.824553
ENSG00000136111	TBC1D4	13	75858808	76056250	11	8	57560	2.2007	0.013878	0.820593
ENSG00000166578	IQCD	12	113633246	113658899	1	1	57560	2.1964	0.01403	0.825144
ENSG00000249961	CCDC79	16	66788879	66835523	1	1	57560	2.1945	0.0141	0.82485
ENSG00000157680	DGKI	7	137065783	137531838	20	16	57560	2.1923	0.01418	0.825141
ENSG00000099256	PRTFDC1	10	25137536	25241533	3	2	57560	2.1915	0.014207	0.822361
ENSG00000146090	RASGEF1C	5	179527795	179636153	9	6	57560	2.1882	0.014328	0.825023
ENSG00000172086	KRCC1	2	88326724	88355248	1	1	57560	2.1881	0.01433	0.82084
ENSG00000214694	ARHGEF33	2	39117021	39202590	5	3	57560	2.1874	0.014356	0.818069
ENSG00000002726	AOC1	7	150521715	150558592	3	2	57560	2.187	0.014373	0.814816
ENSG00000152404	CWF19L2	11	107197071	107328572	3	2	57560	2.1867	0.014383	0.811201
ENSG00000166734	CASC4	15	44580927	44707956	3	2	57560	2.1857	0.01442	0.809139
ENSG00000197535	MYO5A	15	52599480	52821247	9	6	57560	2.1797	0.014641	0.817369
ENSG00000135842	FAM129A	1	184759858	184943682	4	2	57560	2.176	0.014779	0.820906
ENSG00000002822	MAD1L1	7	1855429	2272878	27	22	57560	2.1745	0.014835	0.819876
ENSG00000108846	ABCC3	17	48712138	48769613	3	2	57560	2.1702	0.014995	0.824575
ENSG00000139218	SCAF11	12	46312914	46385903	3	2	57560	2.1699	0.015007	0.821129
ENSG00000122550	KLHL7	7	23145353	23217533	2	1	57560	2.162	0.015309	0.833507
ENSG00000048707	VPS13D	1	12290124	12572099	7	5	57560	2.1606	0.015361	0.832218
ENSG00000102802	MEDAG	13	31480328	31499709	1	1	57560	2.1553	0.01557	0.839406
ENSG00000136143	SUCLA2	13	48510622	48612125	7	5	57560	2.1514	0.015722	0.843466
ENSG00000182230	FAM153B	5	175487692	175559261	2	1	57560	2.1512	0.015729	0.839745
ENSG00000197646	PDCD1LG2	9	5510545	5571282	398	107	57560	2.1475	0.015875	0.843446
ENSG00000164989	CCDC171	9	15552895	16061661	41	29	57560	2.1469	0.015901	0.840765
ENSG00000071189	SNX13	7	17830385	17980124	11	8	57560	2.1461	0.015932	0.838374
ENSG00000114544	SLC41A3	3	125725198	125820404	14	10	57560	2.1457	0.01595	0.835324
ENSG00000086475	SEPHS1	10	13359424	13390297	1	1	57560	2.1432	0.01605	0.836578
ENSG00000163873	GRIK3	1	37261128	37499730	3	2	57560	2.1363	0.016328	0.847054
ENSG00000183090	FREM3	4	144498455	144621828	4	2	57560	2.1324	0.016487	0.851287
ENSG00000154027	AK5	1	77747736	78025651	3	2	57560	2.1321	0.016499	0.847925
ENSG00000173163	COMMD1	2	62115859	62374382	11	8	57560	2.1285	0.016648	0.851603
ENSG00000066735	KIF26A	14	104605060	104647231	1	1	57560	2.128	0.01667	0.848781
ENSG00000155761	SPAG17	1	118496484	118727846	15	11	57560	2.1266	0.016727	0.847758
ENSG00000181215	C4orf50	4	5958845	5991545	2	1	57560	2.1256	0.016769	0.845988
ENSG00000109943	CRTAM	11	122709208	122743347	1	1	57560	2.1224	0.0169	0.848704
ENSG00000116874	WARS2	1	119573839	119683294	4	2	57560	2.1221	0.016914	0.845546
ENSG00000146267	FAXC	6	99719045	99797938	2	1	57560	2.119	0.017047	0.848339
ENSG00000164122	ASB5	4	177134824	177198722	4	2	57560	2.1168	0.017138	0.849026
ENSG00000038219	BOD1L1	4	13570362	13629347	2	1	57560	2.1117	0.017358	0.856069
ENSG00000137707	BTG4	11	111338251	111383079	2	1	57560	2.1112	0.017378	0.853229
ENSG00000081014	AP4E1	15	51200869	51298097	5	3	57560	2.111	0.017387	0.849877
ENSG00000074706	IPCEF1	6	154475631	154677926	14	11	57560	2.1085	0.017494	0.851323
ENSG00000183092	BEGAIN	14	101003486	101053750	3	2	57560	2.1055	0.017625	0.85392
ENSG00000085276	MECOM	3	168801287	169381406	19	15	57560	2.1052	0.017639	0.85085
ENSG00000058262	SEC61A1	3	127770484	127790526	2	1	57560	2.1049	0.017652	0.847758
ENSG00000128655	PDE11A	2	178487980	178973066	25	20	57560	2.1004	0.017848	0.853445
ENSG00000253710	ALG11	13	52586534	52603800	1	1	57560	2.0999	0.01787	0.850798
ENSG00000106066	CPVL	7	29034847	29235067	8	5	57560	2.0995	0.017886	0.846065
ENSG00000188312	CENPP	9	95087766	95382815	5	3	57560	2.0995	0.017886	0.846065
ENSG00000182752	PAPPA	9	118916083	119164601	8	5	57560	2.0983	0.017941	0.843227
ENSG00000119969	HELLS	10	96305547	96373662	9	6	57560	2.0979	0.017956	0.840341
ENSG00000112511	PHF1	6	33378176	33384230	1	1	57560	2.0949	0.01809	0.843025
ENSG00000182400	TRAPPC6B	14	39617015	39639736	1	1	57560	2.0933	0.01816	0.842716
ENSG00000105549	THEG	19	361750	376013	2	1	57560	2.0931	0.018172	0.83973
ENSG00000112902	SEMA5A	5	9035138	9546187	10	7	57560	2.0926	0.018191	0.83709
ENSG00000179213	SIGLECL1	19	51749603	51772584	1	1	57560	2.0882	0.01839	0.842722
ENSG00000076685	NT5C2	10	104845940	104953056	3	2	57560	2.0876	0.018419	0.840548
ENSG00000185532	PRKG1	10	52750945	54058110	66	56	57560	2.0855	0.01851	0.841211
ENSG00000178538	CA8	8	61099906	61193971	7	5	57560	2.0848	0.018546	0.839378
ENSG00000128849	CGNL1	15	57668165	57842925	8	6	57560	2.0786	0.018826	0.848559
ENSG00000176658	MYO1D	17	30819540	31204195	10	7	57560	2.0775	0.018876	0.84734
ENSG00000135913	USP37	2	219314974	219433084	8	5	57560	2.0758	0.018955	0.847427
ENSG00000163520	FBLN2	3	13573824	13679922	3	2	57560	2.0755	0.018968	0.844575
ENSG00000176155	CCDC57	17	80059336	80170706	7	5	57560	2.0751	0.018987	0.842012
ENSG00000132507	EIF5A	17	7210318	7215774	1	1	57560	2.0738	0.01905	0.841413
ENSG00000151208	DLG5	10	79550549	79686378	7	5	57560	2.0712	0.01917	0.843327
ENSG00000107611	CUBN	10	16865963	17171830	21	16	57560	2.068	0.019322	0.846627
ENSG00000148335	NTMT1	9	132371163	132398209	1	1	57560	2.0669	0.01937	0.843688
ENSG00000179058	C9orf50	9	132374504	132383055	1	1	57560	2.0669	0.01937	0.843688
ENSG00000250722	SEPP1	5	42799982	42887494	2	1	57560	2.0624	0.019584	0.847972
ENSG00000082805	ERC1	12	1099675	1605099	9	6	57560	2.0563	0.019879	0.85737
ENSG00000090989	EXOC1	4	56719782	56771200	1	1	57560	2.0537	0.02	0.859219
ENSG00000263711	RP11-169F17.1	18	70818476	70931715	4	2	57560	2.0525	0.02006	0.858443
ENSG00000133193	FAM104A	17	71203492	71232892	1	1	57560	2.0498	0.02019	0.858993
ENSG00000141219	C17orf80	17	71228372	71245091	1	1	57560	2.0498	0.02019	0.858993
ENSG00000108094	CUL2	10	35297479	35379570	1	1	57560	2.047	0.02033	0.859959
ENSG00000163913	IFT122	3	129158968	129239198	4	2	57560	2.0453	0.02041	0.860035
ENSG00000135363	LMO2	11	33880122	33913836	1	1	57560	2.0439	0.02048	0.859691
ENSG00000163424	C3orf30	3	118864997	118878889	2	1	57560	2.0438	0.020486	0.855048
ENSG00000251012	RP11-484M3.5	3	118866222	118906654	2	1	57560	2.0438	0.020486	0.855048
ENSG00000100167	45903	22	42372276	42394225	3	2	57560	2.041	0.020627	0.856059
ENSG00000020922	MRE11A	11	94152895	94227074	9	6	57560	2.0374	0.020806	0.860242
ENSG00000006114	SYNRG	17	35874900	35969544	7	5	57560	2.0344	0.020957	0.86324
ENSG00000120925	RNF170	8	42704780	42752433	2	1	57560	2.032	0.021075	0.864861
ENSG00000168566	SNRNP48	6	7590432	7612200	1	1	57560	2.0317	0.02109	0.86226
ENSG00000171587	DSCAM	21	41382926	42219065	50	42	57560	2.0314	0.021107	0.859758
ENSG00000134389	CFHR5	1	196946667	196978804	2	1	57560	2.0312	0.021119	0.857073
ENSG00000171209	CSN3	4	71108305	71117145	1	1	57560	2.0276	0.0213	0.86124
ENSG00000185674	LYG2	2	99858709	99871745	1	1	57560	2.0253	0.02142	0.86292
ENSG00000243444	PALM2	9	112403068	112713755	10	7	57560	2.0235	0.02151	0.863383
ENSG00000150275	PCDH15	10	55562531	57387702	115	92	57560	2.0232	0.021526	0.860883
ENSG00000157637	SLC38A10	17	79218800	79269347	6	4	57560	2.0206	0.021663	0.863223
ENSG00000140859	KIFC3	16	57792129	57896957	5	3	57560	2.0199	0.021699	0.861536
ENSG00000119950	MXI1	10	111967363	112047123	2	1	57560	2.0176	0.021817	0.863106
ENSG00000224153	RP11-433C9.2	3	184119325	184157436	1	1	57560	2.0168	0.02186	0.861707
ENSG00000004139	SARM1	17	26691378	26728065	1	1	57560	2.0118	0.02212	0.868842
ENSG00000112936	C7	5	40909354	40983041	2	1	57560	2.009	0.022267	0.869955
ENSG00000150401	DCUN1D2	13	114110134	114145267	2	1	57560	2.009	0.022267	0.869955
ENSG00000102974	CTCF	16	67596310	67673086	2	1	57560	2.004	0.022534	0.875721
ENSG00000004776	HSPB6	19	36245469	36248980	1	1	57560	2.0035	0.02256	0.873644
ENSG00000105085	MED26	19	16685718	16739873	1	1	57560	2.0009	0.0227	0.875981
ENSG00000141568	FOXK2	17	80477589	80602538	8	6	57560	2.0007	0.022713	0.873418
ENSG00000011083	SLC6A7	5	149569520	149602351	3	2	57560	1.9966	0.022933	0.878805
ENSG00000167193	CRK	17	1323983	1366456	1	1	57560	1.9961	0.02296	0.876785
ENSG00000079841	RIMS1	6	72596406	73112845	13	10	57560	1.9925	0.023156	0.88121
ENSG00000101353	MROH8	20	35729629	35807991	7	5	57560	1.9919	0.02319	0.879461
ENSG00000080298	RFX3	9	3218297	3526004	674	140	57560	1.9869	0.023467	0.886907
ENSG00000173818	ENDOV	17	78388965	78411886	2	1	57560	1.9863	0.0235	0.885113
ENSG00000144406	UNC80	2	210636717	210864024	4	2	57560	1.9863	0.023501	0.88213
ENSG00000150636	CCDC102B	18	66382446	66722426	18	14	57560	1.986	0.023514	0.879616
ENSG00000225968	ELFN1	7	1727755	1787590	2	1	57560	1.9842	0.023616	0.880437
ENSG00000112742	TTK	6	80713604	80752244	3	2	57560	1.9833	0.023669	0.879431
ENSG00000184209	SNRNP35	12	123942188	123957701	1	1	57560	1.9825	0.02371	0.877988
ENSG00000126705	AHDC1	1	27860546	27930942	1	1	57560	1.9822	0.02373	0.87578
ENSG00000159210	SNF8	17	47006678	47022479	2	1	57560	1.9821	0.023732	0.872925
ENSG00000112367	FIG4	6	110012499	110146631	5	3	57560	1.9806	0.02382	0.873241
ENSG00000183098	GPC6	13	93879095	95059655	54	46	57560	1.9794	0.023888	0.872825
ENSG00000132274	TRIM22	11	5710919	5758319	1	1	57560	1.9781	0.02396	0.872557
ENSG00000103769	RAB11A	15	66018392	66184329	7	5	57560	1.9768	0.02403	0.872218
ENSG00000091129	NRCAM	7	107788068	108097161	15	10	57560	1.9768	0.024032	0.869421
ENSG00000198589	LRBA	4	151185594	151936879	27	21	57560	1.9721	0.024298	0.876162
ENSG00000119242	CCDC92	12	124403207	124457378	2	1	57560	1.972	0.024303	0.873478
ENSG00000175536	LIPT2	11	74202757	74204778	1	1	57560	1.9719	0.02431	0.870884
ENSG00000078699	CBFA2T2	20	32077881	32237842	4	2	57560	1.9718	0.024315	0.868235
ENSG00000186334	SLC36A3	5	150656323	150683327	1	1	57560	1.9705	0.02439	0.868095
ENSG00000163635	ATXN7	3	63850233	63989138	2	1	57560	1.9704	0.024398	0.865578
ENSG00000153015	CWC27	5	64064757	64314590	6	4	57560	1.9649	0.02471	0.873828
ENSG00000101146	RAE1	20	55926066	55954267	2	1	57560	1.9649	0.024713	0.871133
ENSG00000135077	HAVCR2	5	156512843	156569880	1	1	57560	1.9627	0.02484	0.872813
ENSG00000154582	TCEB1	8	74851404	74884522	3	2	57560	1.9619	0.024888	0.871714
ENSG00000205744	DENND1C	19	6467218	6482568	2	1	57560	1.9617	0.0249	0.869366
ENSG00000151461	UPF2	10	11962021	12085169	2	1	57560	1.9608	0.024952	0.868424
ENSG00000107164	FUBP3	9	133454352	133513739	3	2	57560	1.9607	0.024958	0.865893
ENSG00000162512	SDC3	1	31342314	31381608	1	1	57560	1.9606	0.02496	0.863239
ENSG00000167178	ISLR2	15	74392652	74430881	2	1	57560	1.9572	0.025163	0.867532
ENSG00000117899	MESDC2	15	81239667	81282219	3	2	57560	1.957	0.025172	0.86513
ENSG00000159267	HLCS	21	38123189	38362536	16	12	57560	1.9562	0.025222	0.864148
ENSG00000171444	MCC	5	112357796	112824527	25	19	57560	1.9545	0.025322	0.86488
ENSG00000141447	OSBPL1A	18	21742008	21977844	7	5	57560	1.9508	0.02554	0.869625
ENSG00000125820	NKX2-2	20	21491648	21494664	1	1	57560	1.9501	0.02558	0.868299
ENSG00000114738	MAPKAPK3	3	50648951	50686720	2	1	57560	1.9496	0.025612	0.86671
ENSG00000010810	FYN	6	111981535	112194655	10	7	57560	1.9495	0.025617	0.86422
ENSG00000134287	ARF3	12	49329506	49351334	1	1	57560	1.9465	0.0258	0.865087
ENSG00000175066	GK5	3	141882414	141944449	1	1	57560	1.9465	0.0258	0.865087
ENSG00000272822	RP11-302B13.5	12	49297286	49351148	1	1	57560	1.9465	0.0258	0.865087
ENSG00000154917	RAB6B	3	133543083	133614680	4	2	57560	1.9446	0.025909	0.863476
ENSG00000133026	MYH10	17	8377523	8534079	4	2	57560	1.9427	0.026026	0.864755
ENSG00000248801	RP11-664D7.4	8	69215703	69243726	2	1	57560	1.941	0.026128	0.865529
ENSG00000101440	ASIP	20	32782375	32857150	4	2	57560	1.9409	0.026137	0.863227
ENSG00000205517	RGL3	19	11495017	11530018	2	1	57560	1.9408	0.026142	0.860808
ENSG00000164707	SLC13A4	7	135365985	135414006	3	2	57560	1.9405	0.026162	0.858895
ENSG00000088756	ARHGAP28	18	6729717	6915715	3	2	57560	1.9401	0.026186	0.857124
ENSG00000188991	SLC15A5	12	16341419	16430619	2	1	57560	1.9366	0.026395	0.861401
ENSG00000154734	ADAMTS1	21	28208066	28217728	1	1	57560	1.9364	0.02641	0.859341
ENSG00000166002	SMCO4	11	93211638	93276674	2	1	57560	1.9358	0.026446	0.857974
ENSG00000112394	SLC16A10	6	111408781	111552397	4	2	57560	1.9352	0.026485	0.856712
ENSG00000131864	USP29	19	57630506	57643294	1	1	57560	1.9341	0.02655	0.856296
ENSG00000170113	NIPA1	15	23043277	23100005	4	2	57560	1.9318	0.026694	0.858423
ENSG00000269964	MEI4	6	78400375	78636691	21	16	57560	1.9293	0.026846	0.860794
ENSG00000156482	RPL30	8	99037079	99058697	1	1	57560	1.9276	0.02695	0.861617
ENSG00000178053	MLF1	3	158288952	158325041	1	1	57560	1.9272	0.02698	0.860075
ENSG00000273079	GRIN2B	12	13693165	14133053	13	10	57560	1.9271	0.026985	0.857749
ENSG00000120903	CHRNA2	8	27317279	27337400	1	1	57560	1.9251	0.02711	0.859239
ENSG00000162341	TPCN2	11	68816365	68858072	4	2	57560	1.9237	0.027196	0.859487
ENSG00000084453	SLCO1A2	12	21417534	21572528	6	4	57560	1.9225	0.027268	0.859294
ENSG00000101004	NINL	20	25433341	25566153	7	5	57560	1.9225	0.02727	0.856901
ENSG00000124207	CSE1L	20	47662849	47713489	1	1	57560	1.9214	0.02734	0.856653
ENSG00000158623	COPG2	7	130146089	130353598	7	5	57560	1.9165	0.027654	0.86403
ENSG00000139572	GPR84	12	54756229	54758271	1	1	57560	1.9153	0.02773	0.863951
ENSG00000141200	KIF2B	17	51900239	51902573	1	1	57560	1.9138	0.02782	0.864306
ENSG00000122034	GTF3A	13	27998681	28009958	1	1	57560	1.9129	0.02788	0.86373
ENSG00000122986	HVCN1	12	111065646	111142755	2	1	57560	1.9112	0.027987	0.86461
ENSG00000178776	C5orf46	5	147260289	147286101	1	1	57560	1.9106	0.02803	0.863512
ENSG00000180638	SLC47A2	17	19581601	19622292	2	1	57560	1.9081	0.028186	0.865893
ENSG00000171475	WIPF2	17	38375556	38440388	5	3	57560	1.9061	0.028319	0.867555
ENSG00000144893	MED12L	3	150803484	151154860	10	7	57560	1.9044	0.028426	0.868414
ENSG00000089123	TASP1	20	13246709	13619587	16	12	57560	1.9032	0.028508	0.868507
ENSG00000080986	NDC80	18	2571510	2616634	2	1	57560	1.8993	0.028764	0.873885
ENSG00000146463	ZMYM4	1	35734568	35887659	8	6	57560	1.8958	0.028993	0.878416
ENSG00000120235	IFNA6	9	21349834	21351377	1	1	57560	1.8946	0.02907	0.878329
ENSG00000182472	CAPN12	19	39220827	39260544	6	4	57560	1.8901	0.029371	0.884992
ENSG00000125449	ARMC7	17	73106047	73126360	2	1	57560	1.8882	0.029501	0.886481
ENSG00000122224	LY9	1	160765864	160798051	2	1	57560	1.8877	0.029531	0.884964
ENSG00000132388	UBE2G1	17	4172554	4269923	3	2	57560	1.8834	0.029821	0.891227
ENSG00000130723	PRRC2B	9	134269480	134375584	5	3	57560	1.8818	0.029929	0.89203
ENSG00000116035	VAX2	2	71127720	71160576	1	1	57560	1.8815	0.02995	0.890244
ENSG00000188269	OR7A5	19	14903302	14946188	2	1	57560	1.8814	0.029961	0.88817
ENSG00000186166	CCDC84	11	118868852	118886501	2	1	57560	1.879	0.030121	0.890513
ENSG00000159263	SIM2	21	38071433	38122218	2	1	57560	1.8785	0.030158	0.889216
ENSG00000164430	MB21D1	6	74123238	74161999	3	2	57560	1.8779	0.0302	0.888074
ENSG00000056050	C4orf27	4	170650616	170679104	1	1	57560	1.8767	0.03028	0.888052
ENSG00000136250	AOAH	7	36552456	36764154	9	6	57560	1.8766	0.030288	0.885924
ENSG00000198677	TTC37	5	94799599	94890711	1	1	57560	1.8757	0.03035	0.885383
ENSG00000213973	ZNF99	19	22939007	22966909	3	2	57560	1.8753	0.030374	0.883739
ENSG00000081189	MEF2C	5	88013975	88199922	7	5	57560	1.8747	0.030414	0.882568
ENSG00000227051	C14orf132	14	96505661	96560417	1	1	57560	1.8747	0.03042	0.880419
ENSG00000179873	NLRP11	19	56296770	56348166	2	1	57560	1.8731	0.030525	0.881139
ENSG00000139910	NOVA1	14	26912299	27066960	3	2	57560	1.8714	0.030645	0.882287
ENSG00000080007	DDX43	6	74104471	74127292	1	1	57560	1.8702	0.03073	0.882424
ENSG00000064652	SNX24	5	122179134	122365049	3	2	57560	1.8693	0.030791	0.881873
ENSG00000063854	HAGH	16	1845621	1877195	8	6	57560	1.8687	0.030834	0.880811
ENSG00000169618	PROKR1	2	68870721	68882708	2	1	57560	1.868	0.030881	0.879868
ENSG00000116704	SLC35D1	1	67465015	67519782	3	2	57560	1.8674	0.030926	0.878874
ENSG00000171763	SPATA5L1	15	45694529	45713617	3	2	57560	1.8659	0.031025	0.879415
ENSG00000007402	CACNA2D2	3	50400233	50541675	3	2	57560	1.8652	0.031078	0.878653
ENSG00000170703	TTLL6	17	46839597	46894576	3	2	57560	1.8649	0.031098	0.876964
ENSG00000145358	DDIT4L	4	101107027	101111939	1	1	57560	1.86	0.03144	0.88434
ENSG00000120910	PPP3CC	8	22298332	22398652	5	3	57560	1.8556	0.031759	0.891034
ENSG00000244588	RAD21L1	20	1206700	1277065	2	1	57560	1.855	0.031798	0.889859
ENSG00000230510	PPP5D1	19	46984053	47104457	5	3	57560	1.8537	0.031893	0.890252
ENSG00000171056	SOX7	8	10581278	10697357	3	2	57560	1.8515	0.032047	0.892286
ENSG00000133962	CATSPERB	14	92047040	92247051	11	8	57560	1.8492	0.032216	0.894726
ENSG00000085719	CPNE3	8	87497059	87573726	2	1	57560	1.8475	0.032339	0.89588
ENSG00000107362	ABHD17B	9	74477368	74525847	2	1	57560	1.8464	0.032414	0.895701
ENSG00000173889	PHC3	3	169804520	169899537	3	2	57560	1.8464	0.032418	0.893567
ENSG00000101298	SNPH	20	1246960	1289972	1	1	57560	1.8454	0.03249	0.893313
ENSG00000213923	CSNK1E	22	38686697	38794527	4	2	57560	1.8442	0.032579	0.893526
ENSG00000206559	ZCWPW2	3	28390637	28579613	6	4	57560	1.8437	0.032613	0.892233
ENSG00000115758	ODC1	2	10580094	10588630	1	1	57560	1.8421	0.03273	0.893212
ENSG00000180878	C11orf42	11	6226796	6232362	1	1	57560	1.8416	0.03277	0.89209
ENSG00000164162	ANAPC10	4	145888264	146019693	2	1	57560	1.8414	0.032782	0.890213
ENSG00000101132	PFDN4	20	52824386	52844591	1	1	57560	1.8396	0.03291	0.891488
ENSG00000188739	RBM34	1	235294498	235324772	2	1	57560	1.8392	0.03294	0.890108
ENSG00000163632	C3orf49	3	63805038	63834312	1	1	57560	1.839	0.03296	0.888466
ENSG00000229729	RP11-159G9.5	3	88108424	88188123	3	1	57560	1.8387	0.032982	0.886885
ENSG00000175193	PARL	3	183547173	183602721	3	2	57560	1.8386	0.032987	0.884856
ENSG00000183309	ZNF623	8	144718183	144735900	3	2	57560	1.8381	0.033021	0.883613
ENSG00000163683	SMIM14	4	39547950	39640710	1	1	57560	1.8377	0.03305	0.881173
ENSG00000187094	CCK	3	42299317	42307699	1	1	57560	1.8377	0.03305	0.881173
ENSG00000156256	USP16	21	30396950	30426809	2	1	57560	1.8377	0.033052	0.878034
ENSG00000164305	CASP3	4	185548850	185570663	1	1	57560	1.8376	0.03306	0.87613
ENSG00000171195	MUC7	4	71296209	71348714	1	1	57560	1.8371	0.0331	0.875081
ENSG00000069399	BCL3	19	45250962	45263301	1	1	57560	1.8368	0.03312	0.87351
ENSG00000061794	MRPS35	12	27863706	27909228	1	1	57560	1.835	0.03325	0.874841
ENSG00000107018	RLN1	9	5334969	5339873	18	7	57560	1.832	0.033476	0.878685
ENSG00000145779	TNFAIP8	5	118604387	118735383	6	4	57560	1.8316	0.033509	0.877457
ENSG00000187045	TMPRSS6	22	37461476	37505603	3	2	57560	1.8312	0.033537	0.876104
ENSG00000118515	SGK1	6	134490384	134639250	6	4	57560	1.828	0.033775	0.880231
ENSG00000061337	LZTS1	8	20103676	20161474	8	6	57560	1.8271	0.033842	0.879892
ENSG00000198265	HELZ	17	65066554	65242105	11	8	57560	1.8268	0.033863	0.878361
ENSG00000214357	NEURL1B	5	172068269	172118543	5	3	57560	1.8259	0.033936	0.878184
ENSG00000165458	INPPL1	11	71934745	71950149	1	1	57560	1.8234	0.03412	0.880873
ENSG00000079112	CDH17	8	95139399	95229531	2	1	57560	1.8223	0.034208	0.881076
ENSG00000138031	ADCY3	2	25042038	25142708	5	3	57560	1.8216	0.034258	0.880303
ENSG00000078618	NRD1	1	52254863	52344477	3	2	57560	1.8207	0.034327	0.880019
ENSG00000165935	SMCO2	12	27619743	27655118	3	2	57560	1.8204	0.034347	0.878484
ENSG00000182566	CLEC4G	19	7793843	7798792	1	1	57560	1.8191	0.03445	0.879074
ENSG00000167077	MEI1	22	42095503	42195460	4	2	57560	1.8158	0.034704	0.883506
ENSG00000104884	ERCC2	19	45853095	45874176	1	1	57560	1.8157	0.03471	0.881618
ENSG00000152689	RASGRP3	2	33661391	33789817	7	5	57560	1.8148	0.034776	0.881259
ENSG00000182606	TRAK1	3	42055294	42267381	14	10	57560	1.8146	0.034791	0.879612
ENSG00000178966	RMI1	9	86595626	86618985	1	1	57560	1.8142	0.03482	0.878327
ENSG00000088386	SLC15A1	13	99336055	99404908	2	1	57560	1.8117	0.035015	0.881224
ENSG00000152495	CAMK4	5	110559351	110830584	19	14	57560	1.8109	0.035075	0.880719
ENSG00000174945	AMZ1	7	2719156	2815134	7	5	57560	1.8082	0.035286	0.883999
ENSG00000112195	TREML2	6	41158015	41168932	1	1	57560	1.8075	0.03534	0.883339
ENSG00000138613	APH1B	15	63568217	63601325	1	1	57560	1.8056	0.03549	0.885077
ENSG00000115183	TANC1	2	159825146	160089170	10	7	57560	1.8042	0.035604	0.885911
ENSG00000057468	MSH4	1	76262567	76378923	6	4	57560	1.8038	0.035633	0.884631
ENSG00000196470	SIAH1	16	48390275	48482313	4	2	57560	1.8018	0.035788	0.886478
ENSG00000179270	C2orf71	2	29283842	29297127	2	1	57560	1.8012	0.035833	0.885599
ENSG00000136271	DDX56	7	44605016	44614650	1	1	57560	1.8005	0.03589	0.885018
ENSG00000101104	PABPC1L	20	43538703	43587676	5	3	57560	1.8004	0.035898	0.883235
ENSG00000124212	PTGIS	20	48120411	48184683	2	1	57560	1.7993	0.035983	0.883351
ENSG00000058453	CROCC	1	17066768	17299474	5	3	57560	1.7992	0.035992	0.881604
ENSG00000204866	IGFL2	19	46646363	46664556	1	1	57560	1.7955	0.03629	0.886928
ENSG00000139146	FAM60A	12	31433518	31479992	2	1	57560	1.7954	0.036291	0.884985
ENSG00000006576	PHTF2	7	77428122	77586818	6	3	57560	1.7954	0.036296	0.883149
ENSG00000163374	YY1AP1	1	155629237	155658791	1	1	57560	1.792	0.03657	0.887852
ENSG00000158955	WNT9B	17	44910567	44964096	3	2	57560	1.7896	0.036758	0.89045
ENSG00000181826	RELL1	4	37592422	37687998	4	2	57560	1.7878	0.036904	0.892022
ENSG00000175018	TEX36	10	127265091	127371713	3	2	57560	1.7876	0.03692	0.890452
ENSG00000166923	GREM1	15	33010175	33026870	2	1	57560	1.7872	0.036952	0.889274
ENSG00000141385	AFG3L2	18	12328943	12377313	3	2	57560	1.7856	0.037079	0.890382
ENSG00000197140	ADAM32	8	38964509	39142430	9	6	57560	1.7856	0.037086	0.88861
ENSG00000161664	ASB16	17	42247815	42256451	1	1	57560	1.783	0.03729	0.891555
ENSG00000136750	GAD2	10	26505236	26593487	3	2	57560	1.7829	0.0373	0.88986
ENSG00000110721	CHKA	11	67820326	67888911	6	4	57560	1.7829	0.037302	0.887981
ENSG00000164100	NDST3	4	118954773	119179803	13	9	57560	1.7804	0.037506	0.890909
ENSG00000158865	SLC5A11	16	24857162	24922949	2	1	57560	1.7804	0.037507	0.889013
ENSG00000115866	DARS	2	136664247	136743670	1	1	57560	1.7794	0.03759	0.889064
ENSG00000259494	MRPL46	15	89002707	89010650	1	1	57560	1.7789	0.03763	0.8881
ENSG00000174628	IQCK	16	19727778	19868907	6	4	57560	1.7774	0.037751	0.889048
ENSG00000105699	LSR	19	35739233	35758867	1	1	57560	1.7772	0.03777	0.887595
ENSG00000119888	EPCAM	2	47572297	47614740	3	2	57560	1.7771	0.037776	0.885843
ENSG00000038210	PI4K2B	4	25162263	25280714	7	5	57560	1.7765	0.037826	0.885128
ENSG00000185615	PDIA2	16	333152	337215	1	1	57560	1.7741	0.03802	0.887779
ENSG00000074201	CLNS1A	11	77225981	77348850	11	8	57560	1.7733	0.03809	0.887529
ENSG00000113396	SLC27A6	5	127873706	128369335	14	10	57560	1.7728	0.038131	0.886606
ENSG00000134698	AGO4	1	36273773	36323491	2	1	57560	1.7718	0.03821	0.886569
ENSG00000198270	TMEM116	12	112369086	112450970	3	2	57560	1.7712	0.038267	0.886022
ENSG00000060339	CCAR1	10	70480769	70552134	1	1	57560	1.7706	0.03831	0.885154
ENSG00000185900	POMK	8	42948658	42978577	2	1	57560	1.7703	0.038335	0.883875
ENSG00000162194	C11orf48	11	62430287	62439727	2	1	57560	1.7703	0.03834	0.881219
ENSG00000214756	METTL12	11	62432781	62435968	2	1	57560	1.7703	0.03834	0.881219
ENSG00000100395	L3MBTL2	22	41601209	41627275	1	1	57560	1.7688	0.03846	0.881215
ENSG00000126106	TMEM53	1	45100910	45140227	1	1	57560	1.7675	0.03857	0.881898
ENSG00000107736	CDH23	10	73156691	73575702	16	12	57560	1.7667	0.038635	0.881551
ENSG00000151532	VTI1A	10	114206756	114578503	20	16	57560	1.7667	0.03864	0.87984
ENSG00000085491	SLC25A24	1	108676658	108743471	3	2	57560	1.7652	0.038769	0.880953
ENSG00000148187	MRRF	9	125026882	125085743	3	2	57560	1.765	0.038786	0.879523
ENSG00000213047	DENND1B	1	197473878	197744826	3	2	57560	1.7644	0.038833	0.878776
ENSG00000182551	ADI1	2	3501132	3523507	1	1	57560	1.7641	0.03886	0.877582
ENSG00000114127	XRN1	3	142025449	142166904	9	6	57560	1.764	0.03887	0.876009
ENSG00000183206	POTEC	18	14507338	14543584	1	1	57560	1.7635	0.03891	0.875117
ENSG00000102595	UGGT2	13	96453834	96705736	5	3	57560	1.763	0.038948	0.874184
ENSG00000125741	OPA3	19	46030685	46105470	2	1	57560	1.7619	0.039044	0.874554
ENSG00000080493	SLC4A4	4	72053003	72437804	13	10	57560	1.7591	0.039277	0.877985
ENSG00000175324	LSM1	8	38020839	38034248	1	1	57560	1.7582	0.03936	0.878055
ENSG00000103544	C16orf62	16	19566562	19718115	15	10	57560	1.7565	0.039502	0.879439
ENSG00000101746	NOL4	18	31431064	31804916	16	12	57560	1.7549	0.039635	0.880618
ENSG00000023318	ERP44	9	102741461	102861322	1	1	57560	1.7545	0.03967	0.879618
ENSG00000196569	LAMA2	6	129204342	129837714	25	20	57560	1.754	0.039717	0.878888
ENSG00000149823	VPS51	11	64856796	64879332	2	1	57560	1.7517	0.039915	0.881496
ENSG00000082196	C1QTNF3	5	34019553	34043937	1	1	57560	1.7513	0.03995	0.880501
ENSG00000138653	NDST4	4	115748919	116035032	11	8	57560	1.75	0.040059	0.881138
ENSG00000102921	N4BP1	16	48572637	48654059	3	2	57560	1.75	0.04006	0.879401
ENSG00000169118	CSNK1G1	15	64457716	64648442	5	3	57560	1.7492	0.040127	0.879117
ENSG00000004779	NDUFAB1	16	23592323	23607677	1	1	57560	1.7491	0.04014	0.877654
ENSG00000196873	CBWD3	9	70856397	70914929	1	1	57560	1.7478	0.04025	0.878313
ENSG00000100554	ATP6V1D	14	67761088	67826982	3	2	57560	1.7477	0.040254	0.87666
ENSG00000155085	AK9	6	109814059	110012420	8	6	57560	1.7461	0.040398	0.878058
ENSG00000139675	HNRNPA1L2	13	53191605	53217919	1	1	57560	1.7461	0.0404	0.876369
ENSG00000168214	RBPJ	4	26165077	26436541	9	6	57560	1.7455	0.040449	0.875705
ENSG00000161217	PCYT1A	3	195941093	196014828	6	4	57560	1.7438	0.040601	0.877269
ENSG00000267631	CGB1	19	49538831	49552006	4	2	57560	1.74	0.040927	0.882579
ENSG00000135362	PRR5L	11	36317838	36486754	9	6	57560	1.7385	0.041063	0.883779
ENSG00000109063	MYH3	17	10531843	10560626	1	1	57560	1.7378	0.04112	0.883277
ENSG00000165521	EML5	14	89078775	89259096	7	5	57560	1.7373	0.041171	0.882648
ENSG00000175746	C15orf54	15	39542885	39547046	3	2	57560	1.7339	0.041471	0.88735
ENSG00000100726	TELO2	16	1543345	1560458	3	2	57560	1.7336	0.041495	0.88614
ENSG00000172172	MRPL13	8	121393000	121457642	5	3	57560	1.733	0.041548	0.885552
ENSG00000162365	CYP4A22	1	47603107	47615413	1	1	57560	1.7321	0.04163	0.885584
ENSG00000135740	SLC9A5	16	67271586	67306093	1	1	57560	1.7303	0.04179	0.887271
ENSG00000256771	ZNF253	19	19976695	20005483	2	1	57560	1.7298	0.041832	0.886452
ENSG00000024048	UBR2	6	42531800	42661242	3	2	57560	1.7287	0.041931	0.886841
ENSG00000197376	OR8S1	12	48901137	48923680	2	1	57560	1.7283	0.041966	0.885877
ENSG00000181958	OR4A15	11	55135360	55136394	1	1	57560	1.7283	0.04197	0.884264
ENSG00000144036	EXOC6B	2	72403113	73053170	9	6	57560	1.7273	0.042056	0.884382
ENSG00000108479	GALK1	17	73747675	73761792	1	1	57560	1.7267	0.04211	0.883828
ENSG00000142347	MYO1F	19	8585674	8642461	3	2	57560	1.7254	0.042228	0.884616
ENSG00000100330	MTMR3	22	30279144	30426855	7	5	57560	1.7243	0.042328	0.885025
ENSG00000121989	ACVR2A	2	148602086	148688393	3	2	57560	1.7242	0.042334	0.883471
ENSG00000187242	KRT12	17	39017555	39023462	1	1	57560	1.7236	0.04239	0.882964
ENSG00000213064	SFT2D2	1	168195176	168222263	2	1	57560	1.7235	0.042402	0.881545
ENSG00000123338	NCKAP1L	12	54891495	54937726	3	2	57560	1.7232	0.042429	0.880442
ENSG00000145863	GABRA6	5	160974069	161129599	11	8	57560	1.723	0.042447	0.879157
ENSG00000172380	GNG12	1	68167149	68299150	1	1	57560	1.7224	0.0425	0.8786
ENSG00000103043	VAC14	16	70721342	70835064	9	6	57560	1.7216	0.042571	0.878416
ENSG00000198680	TUSC1	9	25676396	25678856	1	1	57560	1.7154	0.04314	0.88849
ENSG00000111860	CEP85L	6	118781935	119031238	9	6	57560	1.7145	0.043216	0.888392
ENSG00000138279	ANXA7	10	75134859	75173834	4	2	57560	1.714	0.043261	0.887658
ENSG00000104497	SNX16	8	82711816	82755101	4	2	57560	1.7125	0.0434	0.888851
ENSG00000183654	45727	5	16067248	16180871	3	2	57560	1.7116	0.043483	0.888896
ENSG00000079931	MOXD1	6	132617194	132722684	5	3	57560	1.711	0.043544	0.888491
ENSG00000215421	ZNF407	18	72265106	72777627	26	21	57560	1.7103	0.043603	0.888048
ENSG00000151151	IPMK	10	59951278	60027694	2	1	57560	1.709	0.043725	0.888886
ENSG00000166278	C2	6	31865562	31913449	3	2	57560	1.7085	0.043768	0.888119
ENSG00000196814	MVB12B	9	129089128	129269320	5	3	57560	1.7083	0.04379	0.886929
ENSG00000273452	AC005358.1	17	12626199	12661542	1	1	57560	1.7081	0.04381	0.885703
ENSG00000176601	MAP3K19	2	135722061	135805038	4	2	57560	1.7051	0.04409	0.889728
ENSG00000253379	RP11-1102P16.1	8	72315675	72504260	6	4	57560	1.7046	0.044131	0.888924
ENSG00000106524	ANKMY2	7	16639401	16685442	1	1	57560	1.7027	0.04431	0.890898
ENSG00000149948	HMGA2	12	66217911	66360075	3	2	57560	1.7019	0.044391	0.890898
ENSG00000091039	OSBPL8	12	76745577	76953589	11	8	57560	1.7011	0.044466	0.890778
ENSG00000121578	B4GALT4	3	118930579	118959950	1	1	57560	1.6995	0.04461	0.892038
ENSG00000131378	RFTN1	3	16355081	16555533	3	2	57560	1.6984	0.044719	0.892594
ENSG00000069122	GPR116	6	46820249	46922680	3	2	57560	1.6978	0.044776	0.892113
ENSG00000214670	AC007956.1	14	75158879	75179800	1	1	57560	1.6977	0.04478	0.890579
ENSG00000188227	ZNF793	19	37997841	38039664	2	1	57560	1.6969	0.044859	0.89054
ENSG00000140992	PDPK1	16	2587965	2653189	1	1	57560	1.6967	0.04488	0.889352
ENSG00000115685	PPP1R7	2	242088991	242123067	4	2	57560	1.6966	0.044891	0.88797
ENSG00000109320	NFKB1	4	103422486	103538459	4	2	57560	1.6963	0.044914	0.88683
ENSG00000100284	TOM1	22	35695268	35743985	3	2	57560	1.6963	0.044917	0.8853
ENSG00000120686	UFM1	13	38923986	38937140	1	1	57560	1.6949	0.04505	0.886333
ENSG00000043093	DCUN1D1	3	182655862	182703741	2	1	57560	1.6949	0.045051	0.884769
ENSG00000137872	SEMA6D	15	47476298	48066420	18	12	57560	1.6938	0.045154	0.885212
ENSG00000150471	LPHN3	4	62066976	62944053	45	36	57560	1.6935	0.045185	0.884243
ENSG00000123124	WWP1	8	87354967	87490649	6	4	57560	1.6926	0.045269	0.884313
ENSG00000175390	EIF3F	11	7991798	8023409	1	1	57560	1.6919	0.04533	0.883935
ENSG00000214212	C19orf38	19	10947251	10980466	1	1	57560	1.6898	0.04553	0.886264
ENSG00000099849	RASSF7	11	560404	564021	1	1	57560	1.689	0.04561	0.88547
ENSG00000185522	C11orf35	11	554855	560779	1	1	57560	1.689	0.04561	0.88547
ENSG00000253309	SERPINE3	13	51909909	51938871	1	1	57560	1.6886	0.04565	0.883906
ENSG00000183549	ACSM5	16	20420856	20452658	1	1	57560	1.6872	0.04578	0.884865
ENSG00000139496	NUPL1	13	25875662	25923938	2	1	57560	1.6871	0.045792	0.883545
ENSG00000122335	SERAC1	6	158530536	158589312	3	2	57560	1.6852	0.045971	0.885445
ENSG00000138670	RASGEF1B	4	82347547	82965397	24	18	57560	1.6845	0.046045	0.88532
ENSG00000134827	TCN1	11	59620273	59634048	1	1	57560	1.6843	0.04606	0.884063
ENSG00000186847	KRT14	17	39738531	39743173	1	1	57560	1.6841	0.04608	0.882906
ENSG00000113657	DPYSL3	5	146770374	146889619	2	1	57560	1.6839	0.046099	0.881734
ENSG00000166762	CATSPER2	15	43920701	43960316	1	1	57560	1.6838	0.04611	0.880413
ENSG00000272741	RP11-447L10.1	3	195975101	196045093	7	5	57560	1.6833	0.046161	0.879859
ENSG00000070601	FRMPD1	9	37650997	37746901	4	2	57560	1.6831	0.046173	0.878565
ENSG00000188921	PTPLAD2	9	20995306	21031635	1	1	57560	1.682	0.04628	0.87908
ENSG00000129911	KLF16	19	1852399	1863567	1	1	57560	1.6815	0.04633	0.878513
ENSG00000151150	ANK3	10	61786056	62493248	23	17	57560	1.6809	0.046387	0.87808
ENSG00000144820	GPR128	3	100328433	100414323	2	1	57560	1.6808	0.046398	0.876779
ENSG00000078403	MLLT10	10	21823094	22032559	10	7	57560	1.6798	0.0465	0.877199
ENSG00000100764	PSMC1	14	90722839	90738968	3	2	57560	1.678	0.046678	0.879049
ENSG00000144227	NXPH2	2	139428342	139537918	6	4	57560	1.6775	0.046719	0.878317
ENSG00000171487	NLRP5	19	56511092	56573179	4	2	57560	1.6774	0.04673	0.877025
ENSG00000182768	NGRN	15	90808891	90816463	2	1	57560	1.6769	0.046786	0.87658
ENSG00000184347	SLIT3	5	168088745	168728133	37	31	57560	1.6763	0.046839	0.87608
ENSG00000167645	YIF1B	19	38795753	38807913	1	1	57560	1.6763	0.04684	0.874612
ENSG00000197081	IGF2R	6	160390131	160534539	10	7	57560	1.676	0.046866	0.873614
ENSG00000186812	ZNF397	18	32820994	32847097	1	1	57560	1.6759	0.04688	0.872396
ENSG00000256229	ZNF486	19	20278037	20311299	1	1	57560	1.6756	0.04691	0.87148
ENSG00000112339	HBS1L	6	135281516	135424194	6	4	57560	1.6749	0.046976	0.871234
ENSG00000104442	ARMC1	8	66514694	66546442	3	2	57560	1.6743	0.047033	0.870823
ENSG00000132640	BTBD3	20	11871371	11907257	1	1	57560	1.6742	0.04705	0.869674
ENSG00000172785	CBWD1	9	121041	188979	1	1	57560	1.6736	0.0471	0.869137
ENSG00000167207	NOD2	16	50727514	50766988	1	1	57560	1.6732	0.04714	0.868418
ENSG00000164687	FABP5	8	82192598	82197012	1	1	57560	1.6717	0.04729	0.869725
ENSG00000142539	CTD-2545M3.6	19	50919056	50931666	2	1	57560	1.6717	0.047292	0.867585
ENSG00000269404	SPIB	19	50922195	50934570	2	1	57560	1.6717	0.047292	0.867585
ENSG00000023909	GCLM	1	94350761	94374966	1	1	57560	1.6714	0.04732	0.865932
ENSG00000121964	GTDC1	2	144695635	145090135	8	5	57560	1.6712	0.047341	0.864878
ENSG00000083814	ZNF671	19	58231119	58238992	1	1	57560	1.6711	0.04735	0.863607
ENSG00000120370	GORAB	1	170501270	170522587	2	1	57560	1.6704	0.047416	0.863379
ENSG00000136518	ACTL6A	3	179280668	179306196	1	1	57560	1.6701	0.04745	0.86257
ENSG00000185070	FLRT2	14	85996488	86095034	2	1	57560	1.6697	0.04749	0.861873
ENSG00000135341	MAP3K7	6	91223292	91296764	4	2	57560	1.6693	0.047525	0.861087
ENSG00000137841	PLCB2	15	40570377	40600136	2	1	57560	1.6691	0.047547	0.860069
ENSG00000115756	HPCAL1	2	10443015	10567743	2	1	57560	1.667	0.047761	0.862521
ENSG00000182885	GPR97	16	57702099	57723975	1	1	57560	1.6666	0.0478	0.86181
ENSG00000005194	CIAPIN1	16	57462081	57481440	1	1	57560	1.6665	0.04781	0.86058
ENSG00000076321	KLHL20	1	173684080	173755840	3	2	57560	1.6597	0.048488	0.871358
ENSG00000100055	CYTH4	22	37678068	37711382	1	1	57560	1.6585	0.04861	0.872125
ENSG00000010244	ZNF207	17	30677136	30708905	3	2	57560	1.6585	0.048611	0.870723
ENSG00000198208	RPS6KL1	14	75370657	75390099	2	1	57560	1.658	0.048656	0.870112
ENSG00000124702	KLHDC3	6	42981951	42989036	1	1	57560	1.6576	0.0487	0.869485
ENSG00000259316	CTD-2116N17.1	15	64472547	64665980	8	5	57560	1.6575	0.048705	0.868165
ENSG00000162552	WNT4	1	22443798	22470462	1	1	57560	1.6567	0.04879	0.868273
ENSG00000198887	SMC5	9	72873937	72969804	3	2	57560	1.656	0.048864	0.868185
ENSG00000100319	ZMAT5	22	30126945	30163000	3	2	57560	1.6555	0.048908	0.867565
ENSG00000178202	KDELC2	11	108342832	108369159	1	1	57560	1.6547	0.04899	0.86762
ENSG00000070190	DAPP1	4	100737990	100791311	1	1	57560	1.6537	0.04909	0.867993
ENSG00000100393	EP300	22	41487790	41576081	3	2	57560	1.6529	0.049172	0.868048
ENSG00000111424	VDR	12	48235320	48336831	4	2	57560	1.6521	0.049255	0.868119
ENSG00000069849	ATP1B3	3	141594966	141645356	2	1	57560	1.651	0.049369	0.868736
ENSG00000143641	GALNT2	1	230193536	230417870	16	12	57560	1.6505	0.049418	0.86821
ENSG00000174652	ZNF266	19	9523272	9546254	3	2	57560	1.6504	0.049431	0.867053
ENSG00000182931	WFDC10B	20	44313292	44333658	1	1	57560	1.6503	0.04944	0.86583
ENSG00000132471	WBP2	17	73841780	73852588	1	1	57560	1.6499	0.04948	0.865153
ENSG00000260240	RP11-105C20.2	16	59743897	59788752	3	2	57560	1.6498	0.049496	0.864059
ENSG00000057657	PRDM1	6	106534195	106557814	1	1	57560	1.6492	0.04955	0.863631
ENSG00000214688	C10orf105	10	73471458	73497581	1	1	57560	1.6489	0.04958	0.862786
ENSG00000083312	TNPO1	5	72112139	72212560	2	1	57560	1.6485	0.049626	0.862222
ENSG00000172986	GXYLT2	3	72937224	73047289	8	5	57560	1.648	0.049677	0.861747
ENSG00000123106	CCDC91	12	28286182	28732883	10	7	57560	1.6475	0.049727	0.861256
ENSG00000124795	DEK	6	18224099	18265054	4	2	57560	1.6474	0.049733	0.860006
ENSG00000166455	C16orf46	16	81087102	81110872	4	2	57560	1.6473	0.049743	0.858828
ENSG00000144962	SPATA16	3	172607148	172859058	5	3	57560	1.6463	0.049855	0.859413
ENSG00000048471	SNX29	16	12070594	12668146	61	50	57560	1.6457	0.049908	0.85898
ENSG00000020426	MNAT1	14	61201460	61436671	15	11	57560	1.6452	0.049967	0.858652
ENSG00000150625	GPM6A	4	176554085	176923815	11	8	57560	1.6434	0.050148	0.860418
ENSG00000164733	CTSB	8	11700033	11726957	1	1	57560	1.6432	0.05017	0.859454
ENSG00000244405	ETV5	3	185764097	185828107	4	2	57560	1.6426	0.050238	0.859281
ENSG00000025156	HSF2	6	122720691	122754264	2	1	57560	1.6413	0.050365	0.860115
ENSG00000116544	DLGAP3	1	35331037	35395186	2	1	57560	1.6408	0.05042	0.85972
ENSG00000198471	RTP2	3	187416047	187420345	1	1	57560	1.6366	0.05086	0.86521
ENSG00000213886	UBD	6	29523292	29527702	1	1	57560	1.6366	0.05086	0.86521
ENSG00000123454	DBH	9	136501482	136524466	1	1	57560	1.6361	0.05091	0.864056
ENSG00000196812	ZSCAN16	6	28092338	28097860	1	1	57560	1.636	0.05092	0.862894
ENSG00000172548	NIPAL4	5	156887027	156901725	1	1	57560	1.6338	0.05115	0.865458
ENSG00000104064	GABPB1	15	50569389	50647605	5	3	57560	1.6335	0.05118	0.864635
ENSG00000163827	LRRC2	3	46556913	46621589	2	1	57560	1.6331	0.051228	0.864119
ENSG00000084073	ZMPSTE24	1	40723779	40759856	1	1	57560	1.6329	0.05124	0.862998
ENSG00000137692	DCUN1D5	11	102932805	102962944	2	1	57560	1.6322	0.051315	0.862939
ENSG00000146648	EGFR	7	55086714	55324313	16	12	57560	1.6319	0.05135	0.86221
ENSG00000126698	DNAJC8	1	28525967	28559536	1	1	57560	1.6306	0.05149	0.863242
ENSG00000262874	C19orf84	19	51891543	51893828	1	1	57560	1.6299	0.05156	0.8631
ENSG00000244045	TMEM199	17	26684604	26708716	2	1	57560	1.6282	0.051737	0.864747
ENSG00000135250	SRPK2	7	104751151	105039755	9	6	57560	1.6277	0.051793	0.864369
ENSG00000100473	COCH	14	31343720	31364271	1	1	57560	1.6276	0.05181	0.863343
ENSG00000175203	DCTN2	12	57923885	57941114	1	1	57560	1.6272	0.05185	0.862702
ENSG00000153093	ACOXL	2	111490150	111875799	10	7	57560	1.6245	0.052137	0.866167
ENSG00000184144	CNTN2	1	205012325	205047627	2	1	57560	1.6242	0.052168	0.865375
ENSG00000172403	SYNPO2	4	119809996	119982402	8	5	57560	1.624	0.05219	0.864436
ENSG00000178795	GDPD4	11	76927603	77012732	3	2	57560	1.6218	0.052421	0.866957
ENSG00000169410	PTPN9	15	75759462	75871630	4	2	57560	1.6204	0.052571	0.868132
ENSG00000049618	ARID1B	6	157099063	157531913	16	12	57560	1.6199	0.052625	0.867721
ENSG00000159307	SCUBE1	22	43593289	43739394	4	2	57560	1.617	0.052935	0.871526
ENSG00000179151	EDC3	15	74922899	74988633	2	1	57560	1.6168	0.052963	0.870683
ENSG00000119547	ONECUT2	18	55102917	55158529	2	1	57560	1.6165	0.052992	0.86986
ENSG00000198822	GRM3	7	86273230	86494200	13	10	57560	1.6149	0.053171	0.871497
ENSG00000145708	CRHBP	5	76248538	76276983	2	1	57560	1.6139	0.053279	0.871968
ENSG00000124406	ATP8A1	4	42410390	42659122	15	11	57560	1.6138	0.053282	0.870721
ENSG00000080822	CLDND1	3	98216756	98241910	4	2	57560	1.6133	0.053335	0.870294
ENSG00000153283	CD96	3	111011566	111384597	18	14	57560	1.6133	0.053341	0.869103
ENSG00000171320	ESCO2	8	27629466	27670157	3	2	57560	1.613	0.053367	0.86824
ENSG00000175029	CTBP2	10	126676421	126849739	12	9	57560	1.6128	0.053394	0.867396
ENSG00000105810	CDK6	7	92234235	92465908	3	2	57560	1.6119	0.053497	0.867788
ENSG00000118690	ARMC2	6	109169619	109295186	6	4	57560	1.6102	0.053682	0.869506
ENSG00000144891	AGTR1	3	148415571	148460795	6	4	57560	1.61	0.053695	0.868438
ENSG00000164300	SERINC5	5	79407050	79551898	4	2	57560	1.6098	0.053718	0.867534
ENSG00000111834	RSPH4A	6	116937642	116954148	1	1	57560	1.6062	0.05411	0.872583
ENSG00000189190	ZNF600	19	53267448	53290044	1	1	57560	1.6044	0.05431	0.874526
ENSG00000197566	ZNF624	17	16524051	16557170	1	1	57560	1.603	0.05447	0.87582
ENSG00000102710	SUPT20H	13	37583449	37633850	1	1	57560	1.6001	0.05479	0.879679
ENSG00000138778	CENPE	4	104026963	104119566	2	1	57560	1.5995	0.054853	0.879407
ENSG00000117620	SLC35A3	1	100435345	100492535	1	1	57560	1.5994	0.05487	0.878399
ENSG00000112167	SAYSD1	6	39071840	39082965	1	1	57560	1.5992	0.05489	0.877442
ENSG00000171714	ANO5	11	22214722	22304903	7	5	57560	1.5988	0.054935	0.876887
ENSG00000136319	TTC5	14	20724717	20774153	2	1	57560	1.5963	0.05521	0.879999
ENSG00000129514	FOXA1	14	38059189	38069245	1	1	57560	1.596	0.05524	0.879203
ENSG00000142405	NLRP12	19	54296857	54327648	1	1	57560	1.5951	0.05534	0.879522
ENSG00000178467	P4HTM	3	49027319	49044587	1	1	57560	1.5943	0.05543	0.879681
ENSG00000116731	PRDM2	1	14026693	14151574	7	5	57560	1.5941	0.055452	0.878762
ENSG00000185313	SCN10A	3	38738293	38835501	2	1	57560	1.5922	0.055666	0.880884
ENSG00000148842	CNNM2	10	104678050	104849978	6	4	57560	1.591	0.055805	0.881815
ENSG00000172487	OR8J1	11	56127691	56128764	1	1	57560	1.5907	0.05584	0.881102
ENSG00000186010	NDUFA13	19	19626545	19644285	4	2	57560	1.5858	0.056389	0.88849
ENSG00000089916	GPATCH2L	14	76618259	76720685	7	5	57560	1.5846	0.056524	0.889343
ENSG00000141027	NCOR1	17	15932471	16121499	6	4	57560	1.5835	0.056656	0.890147
ENSG00000062194	GPBP1	5	56469775	56560506	7	5	57560	1.583	0.056715	0.889803
ENSG00000204539	CDSN	6	31082867	31088223	1	1	57560	1.5825	0.05677	0.889397
ENSG00000077549	CAPZB	1	19665267	19812066	4	2	57560	1.5795	0.057114	0.893513
ENSG00000092148	HECTD1	14	31569318	31677010	7	5	57560	1.5792	0.05715	0.892806
ENSG00000079689	SCGN	6	25652464	25702011	4	2	57560	1.5788	0.057195	0.892242
ENSG00000180205	WFDC9	20	44236578	44259907	1	1	57560	1.5786	0.05721	0.891212
ENSG00000128789	PSMG2	18	12658737	12725739	2	1	57560	1.5777	0.057318	0.891631
ENSG00000170500	LONRF2	2	100889753	100939195	2	1	57560	1.5773	0.05736	0.891024
ENSG00000134278	SPIRE1	18	12446511	12658133	12	8	57560	1.5758	0.057538	0.892529
ENSG00000178403	NEUROG2	4	113434672	113437328	1	1	57560	1.5756	0.05756	0.891613
ENSG00000050130	JKAMP	14	59951161	59972128	1	1	57560	1.5755	0.05757	0.890513
ENSG00000124721	DNAH8	6	38683117	38998301	15	11	57560	1.5753	0.057595	0.889649
ENSG00000152284	TCF7L1	2	85360533	85537511	5	3	57560	1.5748	0.057647	0.889203
ENSG00000117481	NSUN4	1	46805849	46830824	2	1	57560	1.5748	0.057648	0.887973
ENSG00000144119	C1QL2	2	119913819	119916465	1	1	57560	1.5748	0.05765	0.886762
ENSG00000268556	AC012360.1	2	105867759	105869601	1	1	57560	1.5739	0.05775	0.887059
ENSG00000149418	ST14	11	130029457	130080271	4	2	57560	1.5717	0.05801	0.88981
ENSG00000163071	SPATA18	4	52917497	52963458	2	1	57560	1.5702	0.058184	0.891236
ENSG00000085563	ABCB1	7	87133175	87342611	5	3	57560	1.5693	0.058292	0.891649
ENSG00000240891	PLCXD2	3	111393523	111565294	8	6	57560	1.5676	0.058483	0.893328
ENSG00000059145	UNKL	16	1413206	1464752	3	2	57560	1.5674	0.058516	0.892592
ENSG00000120963	ZNF706	8	102190106	102218421	1	1	57560	1.5658	0.0587	0.894159
ENSG00000205359	SLCO6A1	5	101707486	101834720	4	2	57560	1.5656	0.058719	0.893211
ENSG00000108984	MAP2K6	17	67410839	67539472	5	3	57560	1.5623	0.059112	0.897947
ENSG00000163655	GMPS	3	155588325	155661815	2	1	57560	1.5621	0.059127	0.896936
ENSG00000136870	ZNF189	9	104161155	104172942	1	1	57560	1.5619	0.05916	0.896201
ENSG00000133103	COG6	13	40229764	40365802	3	2	57560	1.5615	0.059202	0.895603
ENSG00000158470	B4GALT5	20	48249482	48330415	1	1	57560	1.5614	0.05921	0.894494
ENSG00000166272	WBP1L	10	104503727	104576021	1	1	57560	1.5608	0.05928	0.894323
ENSG00000095380	NANS	9	100819021	100845357	1	1	57560	1.5608	0.05929	0.893249
ENSG00000170899	GSTA4	6	52842751	52860176	1	1	57560	1.5604	0.05933	0.892628
ENSG00000084234	APLP2	11	129939732	130014699	2	1	57560	1.5598	0.059399	0.892446
ENSG00000137265	IRF4	6	391739	411447	4	2	57560	1.5595	0.059436	0.891783
ENSG00000206043	C18orf63	18	71983048	72026422	1	1	57560	1.5579	0.05963	0.893475
ENSG00000146285	SCML4	6	108025308	108145521	6	4	57560	1.5578	0.059644	0.892469
ENSG00000102904	TSNAXIP1	16	67840668	67866051	2	1	57560	1.557	0.059731	0.892556
ENSG00000144535	DIS3L2	2	232825955	233209060	12	9	57560	1.557	0.059737	0.891435
ENSG00000109323	MANBA	4	103552660	103682151	5	3	57560	1.556	0.059853	0.891956
ENSG00000064763	FAR2	12	29302036	29493913	10	7	57560	1.5551	0.059964	0.892401
ENSG00000138050	THUMPD2	2	39963200	40006407	3	2	57560	1.5536	0.060137	0.893766
ENSG00000072210	ALDH3A2	17	19551449	19580911	1	1	57560	1.5534	0.06016	0.892901
ENSG00000268423	AC011551.3	19	47050313	47104118	2	1	57560	1.5533	0.060177	0.89195
ENSG00000188612	SUMO2	17	73163408	73179078	1	1	57560	1.5527	0.06025	0.89183
ENSG00000125885	MCM8	20	5931298	5975852	5	3	57560	1.5519	0.060347	0.892065
ENSG00000171634	BPTF	17	65821640	65980494	6	4	57560	1.5511	0.060433	0.892137
ENSG00000185920	PTCH1	9	98205262	98279339	4	2	57560	1.5509	0.060467	0.891442
ENSG00000196415	PRTN3	19	840963	848175	5	2	57560	1.5503	0.060535	0.89125
ENSG00000130305	NSUN5	7	72716514	72722864	1	1	57560	1.5503	0.06054	0.890132
ENSG00000107864	CPEB3	10	93806449	94050844	16	12	57560	1.5501	0.060555	0.889164
ENSG00000172421	EFCAB3	17	60447579	60493837	1	1	57560	1.5483	0.06077	0.891131
ENSG00000178394	HTR1A	5	63256183	63258334	1	1	57560	1.5475	0.06087	0.891409
ENSG00000198399	ITSN2	2	24425733	24583583	3	2	57560	1.5474	0.06088	0.89037
ENSG00000141956	PRDM15	21	43218385	43299591	4	2	57560	1.547	0.06093	0.889918
ENSG00000103740	ACSBG1	15	78459810	78538030	1	1	57560	1.5456	0.0611	0.891217
ENSG00000170091	NSG2	5	173472607	173670504	11	8	57560	1.5435	0.06135	0.893679
ENSG00000009830	POMT2	14	77741299	77787227	2	1	57560	1.5433	0.061384	0.892991
ENSG00000144848	ATG3	3	112251356	112280893	1	1	57560	1.5431	0.0614	0.892044
ENSG00000161970	RPL26	17	8280838	8286531	1	1	57560	1.5424	0.06149	0.891585
ENSG00000263809	RP11-849F2.7	17	8271956	8286505	1	1	57560	1.5424	0.06149	0.891585
ENSG00000110756	HPS5	11	18300223	18343745	1	1	57560	1.542	0.06154	0.890549
ENSG00000113070	HBEGF	5	139712428	139726216	1	1	57560	1.5411	0.06165	0.890968
ENSG00000151577	DRD3	3	113847499	113918254	1	1	57560	1.5402	0.06176	0.891386
ENSG00000180758	GPR157	1	9160364	9189229	1	1	57560	1.5399	0.06179	0.890651
ENSG00000071073	MGAT4A	2	99235569	99347589	1	1	57560	1.5389	0.06192	0.891356
ENSG00000111540	RAB5B	12	56367697	56388490	1	1	57560	1.538	0.06202	0.891629
ENSG00000112561	TFEB	6	41651716	41703997	1	1	57560	1.5352	0.06237	0.89549
ENSG00000175356	SCUBE2	11	9041071	9159661	2	1	57560	1.5346	0.062439	0.895312
ENSG00000134326	CMPK2	2	6980701	7006766	2	1	57560	1.5343	0.062473	0.894633
ENSG00000138640	FAM13A	4	89647106	90032549	19	15	57560	1.534	0.062509	0.893984
ENSG00000141098	GFOD2	16	67708434	67753324	1	1	57560	1.5336	0.06256	0.893552
ENSG00000183454	GRIN2A	16	9852376	10276611	24	18	57560	1.5333	0.0626	0.892963
ENSG00000144560	VGLL4	3	11597544	11762220	3	2	57560	1.5332	0.062613	0.891992
ENSG00000162104	ADCY9	16	4003388	4166186	11	8	57560	1.5324	0.06271	0.892218
ENSG00000196350	ZNF729	19	22469210	22499978	1	1	57560	1.5311	0.06287	0.893339
ENSG00000053254	FOXN3	14	89591215	90085493	18	14	57560	1.53	0.063003	0.894074
ENSG00000198182	ZNF607	19	38187264	38210691	1	1	57560	1.529	0.06313	0.894145
ENSG00000267552	CTD-2528L19.4	19	38180766	38210089	1	1	57560	1.529	0.06313	0.894145
ENSG00000138459	SLC35A5	3	112280556	112304424	1	1	57560	1.5289	0.06314	0.892563
ENSG00000144821	MYH15	3	108099216	108248169	8	5	57560	1.5287	0.063173	0.891883
ENSG00000134375	TIMM17A	1	201924619	201939789	1	1	57560	1.5286	0.06318	0.890838
ENSG00000141040	ZNF287	17	16454701	16472520	1	1	57560	1.5285	0.06319	0.889838
ENSG00000164171	ITGA2	5	52285156	52390609	4	2	57560	1.5275	0.063324	0.890585
ENSG00000205549	C9orf92	9	16203933	16276311	8	6	57560	1.5271	0.063366	0.890037
ENSG00000178607	ERN1	17	62116502	62208179	5	3	57560	1.5264	0.063449	0.890066
ENSG00000170312	CDK1	10	62538089	62554610	1	1	57560	1.526	0.0635	0.889081
ENSG00000198912	C1orf174	1	3805689	3816857	1	1	57560	1.526	0.0635	0.889081
ENSG00000180440	SERTM1	13	37248049	37271976	2	1	57560	1.5253	0.063587	0.888602
ENSG00000106266	SNX8	7	2291405	2393953	5	3	57560	1.5252	0.063608	0.887767
ENSG00000120256	LRP11	6	150139934	150186199	2	1	57560	1.5249	0.063648	0.8872
ENSG00000100427	MLC1	22	50497820	50524331	1	1	57560	1.5246	0.06368	0.886522
ENSG00000115825	PRKD3	2	37477645	37551951	6	4	57560	1.5239	0.063761	0.886528
ENSG00000111271	ACAD10	12	112123857	112194903	2	1	57560	1.5237	0.063786	0.885756
ENSG00000197410	DCHS2	4	155153399	155412930	10	7	57560	1.5237	0.06379	0.884694
ENSG00000146910	CNPY1	7	155266901	155326557	6	4	57560	1.5236	0.063806	0.883801
ENSG00000104756	KCTD9	8	25285366	25315992	2	1	57560	1.5234	0.06383	0.883022
ENSG00000100906	NFKBIA	14	35870717	35873955	1	1	57560	1.5207	0.06417	0.88661
ENSG00000115841	RMDN2	2	38150330	38294285	4	2	57560	1.5204	0.064202	0.885939
ENSG00000243489	KRTAP10-11	21	46066331	46067564	1	1	57560	1.5193	0.06434	0.886731
ENSG00000083123	BCKDHB	6	80816364	81055987	15	9	57560	1.5179	0.064515	0.88803
ENSG00000169122	FAM110B	8	58907068	59116838	9	6	57560	1.5169	0.064643	0.88868
ENSG00000257599	OVCH1-AS1	12	29542227	29640421	2	1	57560	1.5164	0.064711	0.888504
ENSG00000268790	CTC-429P9.4	19	16688453	16770926	2	1	57560	1.5163	0.064719	0.887506
ENSG00000130703	OSBPL2	20	60813580	60871268	5	3	57560	1.5159	0.064769	0.887085
ENSG00000172197	MBOAT1	6	20100935	20212670	6	4	57560	1.515	0.064892	0.887664
ENSG00000197256	KANK2	19	11274943	11308467	3	2	57560	1.5147	0.064919	0.886931
ENSG00000121335	PRB2	12	11544476	11653975	1	1	57560	1.5147	0.06492	0.885844
ENSG00000114978	MOB1A	2	74379655	74406025	1	1	57560	1.5136	0.06506	0.886654
ENSG00000167676	PLIN4	19	4502204	4517716	1	1	57560	1.5122	0.06524	0.888007
ENSG00000162458	FBLIM1	1	16083102	16113089	2	1	57560	1.5118	0.065294	0.887643
ENSG00000070985	TRPM5	11	2425745	2444275	2	1	57560	1.5107	0.065431	0.888408
ENSG00000154642	C21orf91	21	19161284	19191703	2	1	57560	1.5105	0.065464	0.88776
ENSG00000091009	RBM27	5	145583113	145718814	7	5	57560	1.5103	0.065488	0.886991
ENSG00000055483	USP36	17	76783463	76837523	2	1	57560	1.5102	0.065502	0.88609
ENSG00000135775	COG2	1	230778235	230829728	3	2	57560	1.5094	0.065602	0.886352
ENSG00000133067	LGR6	1	202163029	202288909	4	2	57560	1.5075	0.065842	0.888503
ENSG00000145332	KLHL8	4	88081255	88161466	4	2	57560	1.504	0.066294	0.893507
ENSG00000167483	FAM129C	19	17634110	17664648	1	1	57560	1.5035	0.06635	0.893167
ENSG00000259431	THTPA	14	24025216	24029480	1	1	57560	1.5034	0.06637	0.892344
ENSG00000164296	TIGD6	5	149372681	149380730	1	1	57560	1.5029	0.06643	0.89206
ENSG00000119414	PPP6C	9	127908852	127952218	1	1	57560	1.5014	0.06663	0.893655
ENSG00000160214	RRP1	21	45209394	45225174	2	1	57560	1.5009	0.066695	0.893437
ENSG00000250038	RP11-180C1.1	4	28363901	28404486	3	2	57560	1.5006	0.066729	0.892805
ENSG00000003436	TFPI	2	188328957	188430487	1	1	57560	1.4996	0.06686	0.893471
ENSG00000124181	PLCG1	20	39765600	39811629	1	1	57560	1.4995	0.06687	0.89252
ENSG00000198042	MAK16	8	33342268	33358778	1	1	57560	1.4992	0.06691	0.891971
ENSG00000198203	SULT1C2	2	108905095	108926371	1	1	57560	1.4949	0.06747	0.898348
ENSG00000141376	BCAS3	17	58754814	59470199	13	9	57560	1.4944	0.06754	0.898192
ENSG00000131196	NFATC1	18	77155856	77289325	5	3	57560	1.4919	0.067864	0.901411
ENSG00000115539	PDCL3	2	101179152	101193197	2	1	57560	1.4896	0.06816	0.904251
ENSG00000163320	CGGBP1	3	88101094	88199035	5	3	57560	1.4884	0.068322	0.905308
ENSG00000156738	MS4A1	11	60223225	60238233	1	1	57560	1.4879	0.06839	0.905118
ENSG00000128039	SRD5A3	4	56212276	56239263	1	1	57560	1.4874	0.06846	0.904956
ENSG00000120471	TP53AIP1	11	128804626	128813040	2	1	57560	1.4865	0.06857	0.905322
ENSG00000258466	RP11-1012A1.4	14	68126537	68157084	3	2	57560	1.4862	0.068618	0.904869
ENSG00000122026	RPL21	13	27825446	27830828	1	1	57560	1.484	0.0689	0.9075
ENSG00000102901	CENPT	16	67862060	67881714	2	1	57560	1.483	0.06904	0.908256
ENSG00000165244	ZNF367	9	99148223	99180611	2	1	57560	1.4824	0.069111	0.908104
ENSG00000082996	RNF13	3	149530495	149679926	4	2	57560	1.4822	0.069146	0.907479
ENSG00000161914	ZNF653	19	11594242	11616738	2	1	57560	1.4818	0.069193	0.907014
ENSG00000104866	PPP1R37	19	45594654	45651335	1	1	57560	1.4816	0.06922	0.906288
ENSG00000178234	GALNT11	7	151722759	151819425	6	4	57560	1.4783	0.06966	0.910964
ENSG00000197283	SYNGAP1	6	33387847	33421466	1	1	57560	1.4778	0.06973	0.910256
ENSG00000254901	MEF2BNB	19	19287712	19303400	1	1	57560	1.4778	0.06973	0.910256
ENSG00000166912	MTMR10	15	31231144	31283810	1	1	57560	1.4769	0.06985	0.910202
ENSG00000138376	BARD1	2	215590370	215674428	3	2	57560	1.476	0.06997	0.910686
ENSG00000095794	CREM	10	35415719	35501886	3	2	57560	1.4759	0.069991	0.909883
ENSG00000160789	LMNA	1	156052364	156109880	3	2	57560	1.4751	0.070091	0.910107
ENSG00000116194	ANGPTL1	1	178818840	178840187	1	1	57560	1.4739	0.07025	0.911096
ENSG00000188001	TPRG1	3	188665003	189043093	8	6	57560	1.4734	0.070328	0.911033
ENSG00000164418	GRIK2	6	101846664	102517958	33	27	57560	1.4733	0.070338	0.910091
ENSG00000105887	MTPN	7	135611509	135662101	1	1	57560	1.4728	0.0704	0.909823
ENSG00000152763	WDR78	1	67278568	67390570	2	1	57560	1.4727	0.070421	0.909026
ENSG00000118729	CASQ2	1	116242628	116311402	1	1	57560	1.4719	0.07052	0.909237
ENSG00000165733	BMS1	10	43278249	43330385	3	2	57560	1.471	0.070645	0.909782
ENSG00000151748	SAV1	14	51098776	51135049	1	1	57560	1.471	0.07065	0.908782
ENSG00000133983	COX16	14	70791798	70826448	1	1	57560	1.4707	0.07069	0.908234
ENSG00000197563	PIGN	18	59710800	59854351	5	3	57560	1.4694	0.070856	0.909305
ENSG00000091164	TXNL1	18	54264439	54318831	2	1	57560	1.468	0.071054	0.910783
ENSG00000213020	ZNF611	19	53206066	53238326	3	2	57560	1.4656	0.071383	0.913935
ENSG00000124564	SLC17A3	6	25833294	25882514	1	1	57560	1.4634	0.07168	0.916671
ENSG00000108774	RAB5C	17	40276994	40307035	1	1	57560	1.4632	0.07171	0.915457
ENSG00000267261	CTD-2132N18.3	17	40271692	40306934	1	1	57560	1.4632	0.07171	0.915457
ENSG00000113580	NR3C1	5	142657496	142815077	2	1	57560	1.4631	0.071727	0.914083
ENSG00000168309	FAM107A	3	58549844	58613337	2	1	57560	1.463	0.071736	0.913139
ENSG00000125831	CST11	20	23431040	23433494	1	1	57560	1.4625	0.0718	0.912898
ENSG00000134516	DOCK2	5	169064251	169510386	18	13	57560	1.4617	0.071908	0.913215
ENSG00000167766	ZNF83	19	53097313	53193749	9	6	57560	1.4611	0.071992	0.913227
ENSG00000221818	EBF2	8	25699246	25902913	12	9	57560	1.461	0.07201	0.912403
ENSG00000149273	RPS3	11	75110530	75133324	1	1	57560	1.4609	0.07202	0.91148
ENSG00000111241	FGF6	12	4537321	4554780	1	1	57560	1.4607	0.07205	0.910811
ENSG00000138777	PPA2	4	106290234	106395238	11	8	57560	1.4595	0.072211	0.911799
ENSG00000141526	SLC16A3	17	80186273	80219005	3	2	57560	1.4577	0.072462	0.913919
ENSG00000006534	ALDH3B1	11	67776048	67796744	4	2	57560	1.4575	0.072495	0.913288
ENSG00000099917	MED15	22	20850200	20941919	2	1	57560	1.457	0.072564	0.913111
ENSG00000206561	COLQ	3	15491640	15563258	2	1	57560	1.4553	0.072794	0.914958
ENSG00000221983	UBA52	19	18682540	18688360	1	1	57560	1.4553	0.0728	0.913989
ENSG00000198734	F5	1	169483404	169555826	3	2	57560	1.4552	0.072803	0.912984
ENSG00000128563	PRKRIP1	7	102004319	102067123	3	2	57560	1.4538	0.072996	0.914362
ENSG00000074416	MGLL	3	127407909	127542051	9	6	57560	1.4535	0.073037	0.913835
ENSG00000112077	RHAG	6	49572871	49604552	2	1	57560	1.4525	0.073182	0.914609
ENSG00000142252	GEMIN7	19	45582453	45594782	2	1	57560	1.4511	0.073371	0.91593
ENSG00000106460	TMEM106B	7	12250867	12282993	1	1	57560	1.4506	0.07344	0.915752
ENSG00000196576	PLXNB2	22	50713408	50746056	1	1	57560	1.4499	0.07354	0.91596
ENSG00000118407	FILIP1	6	76001575	76203454	8	6	57560	1.4493	0.073626	0.915994
ENSG00000121966	CXCR4	2	136871919	136875735	1	1	57560	1.4488	0.07369	0.915754
ENSG00000151575	TEX9	15	56536207	56738195	9	6	57560	1.4482	0.073779	0.915826
ENSG00000138074	SLC5A6	2	27422455	27435826	1	1	57560	1.4473	0.0739	0.916293
ENSG00000144674	GOLGA4	3	37284668	37408242	5	3	57560	1.4473	0.073901	0.915274
ENSG00000051128	HOMER3	19	19040010	19052070	2	1	57560	1.4461	0.074077	0.916422
ENSG00000172728	FUT10	8	33228342	33330940	5	3	57560	1.4458	0.074121	0.915936
ENSG00000140534	TICRR	15	90118713	90174287	4	2	57560	1.4454	0.074167	0.915475
ENSG00000198909	MAP3K3	17	61699775	61773663	1	1	57560	1.4444	0.07432	0.916336
ENSG00000184014	DENND5A	11	9160372	9286937	1	1	57560	1.444	0.07437	0.915925
ENSG00000163348	PYGO2	1	154929502	154936329	1	1	57560	1.4439	0.07438	0.915024
ENSG00000182272	B4GALNT4	11	369796	382116	2	1	57560	1.4424	0.074596	0.916656
ENSG00000129221	AIPL1	17	6297013	6338519	1	1	57560	1.4413	0.07475	0.917523
ENSG00000137270	GCM1	6	52991762	53013627	2	1	57560	1.4409	0.074813	0.917272
ENSG00000172232	AZU1	19	825097	832017	10	6	57560	1.4406	0.074842	0.916606
ENSG00000176124	DLEU1	13	50656307	51297372	21	17	57560	1.4403	0.074888	0.916149
ENSG00000105856	HBP1	7	106809406	106842974	1	1	57560	1.4395	0.07501	0.916622
ENSG00000157349	DDX19B	16	70323566	70369186	2	1	57560	1.4389	0.075096	0.916146
ENSG00000260537	RP11-529K1.3	16	70333097	70400163	2	1	57560	1.4389	0.075096	0.916146
ENSG00000176928	GCNT4	5	74323289	74326724	1	1	57560	1.4385	0.07515	0.915282
ENSG00000071909	MYO3B	2	171034655	171511681	18	14	57560	1.4381	0.075204	0.914927
ENSG00000105270	CLIP3	19	36505562	36524245	2	1	57560	1.4366	0.075415	0.91648
ENSG00000104880	ARHGEF18	19	7459999	7537363	7	5	57560	1.4347	0.075686	0.918758
ENSG00000134897	BIVM	13	103451399	103493885	2	1	57560	1.4318	0.076099	0.922753
ENSG00000092758	COL9A3	20	61447596	61472511	1	1	57560	1.4305	0.07628	0.923929
ENSG00000183741	CBX6	22	39257455	39268319	1	1	57560	1.4301	0.07635	0.923759
ENSG00000144228	SPOPL	2	139259371	139331117	3	2	57560	1.4299	0.076378	0.923083
ENSG00000159733	ZFYVE28	4	2271309	2420390	3	2	57560	1.4298	0.076389	0.922202
ENSG00000127914	AKAP9	7	91570181	91739987	3	2	57560	1.4294	0.076443	0.921842
ENSG00000078114	NEBL	10	21068902	21463116	20	15	57560	1.4289	0.076514	0.921688
ENSG00000079102	RUNX1T1	8	92967203	93115514	7	5	57560	1.4287	0.076552	0.921137
ENSG00000134324	LPIN1	2	11817721	11967535	4	2	57560	1.4273	0.076754	0.922558
ENSG00000147642	SYBU	8	110586207	110704020	6	4	57560	1.4262	0.076904	0.923352
ENSG00000156931	VPS8	3	184529931	184770402	14	11	57560	1.4251	0.077061	0.924228
ENSG00000153157	SYCP2L	6	10748027	10979553	2	1	57560	1.4244	0.077162	0.923928
ENSG00000272162	RP11-637O19.3	6	10748027	10930656	2	1	57560	1.4244	0.077162	0.923928
ENSG00000163328	GPR155	2	175296966	175351822	2	1	57560	1.4244	0.07717	0.922517
ENSG00000197651	CCER1	12	91299399	91348953	3	2	57560	1.4234	0.077308	0.923163
ENSG00000167291	TBC1D16	17	77906142	78009647	9	6	57560	1.423	0.077369	0.92289
ENSG00000137193	PIM1	6	37137979	37143202	1	1	57560	1.4217	0.07755	0.924046
ENSG00000139988	RDH12	14	68168603	68201169	1	1	57560	1.4203	0.07776	0.925546
ENSG00000122965	RBM19	12	114254543	114404176	7	5	57560	1.4201	0.077791	0.924914
ENSG00000115419	GLS	2	191745553	191830278	3	2	57560	1.4192	0.077918	0.925424
ENSG00000085832	EPS15	1	51819935	51985000	4	2	57560	1.4148	0.078564	0.932089
ENSG00000160803	UBQLN4	1	156005092	156023585	1	1	57560	1.4143	0.07864	0.931986
ENSG00000138439	FAM117B	2	203499901	203634480	9	6	57560	1.4142	0.078659	0.931207
ENSG00000164941	INTS8	8	95825539	95893974	3	2	57560	1.4137	0.078721	0.930939
ENSG00000123240	OPTN	10	13141449	13180291	1	1	57560	1.4126	0.07889	0.931936
ENSG00000142794	NBPF3	1	21766621	21811498	1	1	57560	1.4125	0.0789	0.931054
ENSG00000116016	EPAS1	2	46520806	46613836	4	2	57560	1.4116	0.07904	0.931706
ENSG00000197959	DNM3	1	171810621	172387606	21	17	57560	1.4112	0.079087	0.931262
ENSG00000090447	TFAP4	16	4307187	4323076	2	1	57560	1.4111	0.07911	0.930537
ENSG00000184588	PDE4B	1	66258197	66840259	11	8	57560	1.4109	0.079132	0.929801
ENSG00000144746	ARL6IP5	3	69134095	69155217	2	1	57560	1.4105	0.079191	0.929501
ENSG00000005486	RHBDD2	7	75471920	75518244	2	1	57560	1.4097	0.079309	0.929894
ENSG00000213186	TRIM59	3	160150233	160203561	3	2	57560	1.4089	0.079432	0.930344
ENSG00000061938	TNK2	3	195590235	195638816	6	4	57560	1.4083	0.079521	0.930396
ENSG00000100503	NIN	14	51186481	51297839	6	4	57560	1.4081	0.079548	0.929723
ENSG00000130876	SLC7A10	19	33699570	33716756	2	1	57560	1.407	0.07972	0.930744
ENSG00000106069	CHN2	7	29161890	29553944	14	10	57560	1.406	0.079864	0.931436
ENSG00000111728	ST8SIA1	12	22216707	22589975	12	8	57560	1.4051	0.079991	0.931929
ENSG00000187715	KBTBD12	3	127634075	127706514	4	2	57560	1.4043	0.080116	0.932398
ENSG00000108433	GOSR2	17	45000483	45105003	2	1	57560	1.4042	0.080123	0.931493
ENSG00000152464	RPP38	10	15139179	15181817	4	2	57560	1.4042	0.080124	0.930521
ENSG00000163519	TRAT1	3	108541545	108573852	2	1	57560	1.4027	0.080348	0.932139
ENSG00000166866	MYO1A	12	57422301	57444982	2	1	57560	1.4023	0.080416	0.931944
ENSG00000078295	ADCY2	5	7396321	7830194	3	2	57560	1.3993	0.080857	0.936069
ENSG00000174937	OR5M3	11	56236964	56238014	2	1	57560	1.3986	0.080968	0.936368
ENSG00000021574	SPAST	2	32288680	32382706	1	1	57560	1.3986	0.08097	0.935408
ENSG00000112851	ERBB2IP	5	65222303	65378377	4	2	57560	1.3982	0.081033	0.935153
ENSG00000188064	WNT7B	22	46316242	46373009	7	5	57560	1.3975	0.081134	0.935337
ENSG00000113578	FGF1	5	141971743	142077617	4	2	57560	1.3972	0.08118	0.934888
ENSG00000070814	TCOF1	5	149737202	149779871	2	1	57560	1.3967	0.081248	0.934692
ENSG00000146263	MMS22L	6	97590037	97731093	1	1	57560	1.396	0.08135	0.934887
ENSG00000168234	TTC39C	18	21572737	21715574	4	2	57560	1.3957	0.081398	0.934463
ENSG00000164168	TMEM184C	4	148538534	148593195	2	1	57560	1.395	0.081508	0.93475
ENSG00000172361	CCDC11	18	47753563	47792892	2	1	57560	1.392	0.081955	0.938897
ENSG00000172322	CLEC12A	12	10103915	10148293	1	1	57560	1.3917	0.082	0.938435
ENSG00000070182	SPTB	14	65213002	65346601	8	5	57560	1.3917	0.082003	0.937494
ENSG00000117419	ERI3	1	44686742	44820932	5	3	57560	1.3916	0.082029	0.936817
ENSG00000169836	TACR3	4	104507188	104640973	4	2	57560	1.3912	0.082081	0.936439
ENSG00000143164	DCAF6	1	167905021	168045081	6	4	57560	1.3905	0.082194	0.936756
ENSG00000139354	GAS2L3	12	100967461	101022064	1	1	57560	1.3894	0.08236	0.937676
ENSG00000102910	LONP2	16	48278207	48397033	2	1	57560	1.3885	0.082493	0.938219
ENSG00000124786	SLC35B3	6	8413301	8435794	1	1	57560	1.3881	0.08256	0.938011
ENSG00000008118	CAMK1G	1	209757062	209787283	1	1	57560	1.3862	0.08284	0.940221
ENSG00000038427	VCAN	5	82767284	82878122	6	4	57560	1.3859	0.082886	0.939773
ENSG00000142611	PRDM16	1	2985732	3355185	9	6	57560	1.3858	0.0829	0.938964
ENSG00000132639	SNAP25	20	10199478	10288066	5	3	57560	1.3853	0.082988	0.938994
ENSG00000163535	SGOL2	2	201374731	201448505	1	1	57560	1.3852	0.08299	0.938051
ENSG00000198554	WDHD1	14	55405668	55493823	3	2	57560	1.3847	0.083076	0.938059
ENSG00000101407	TTI1	20	36611409	36661870	2	1	57560	1.3841	0.083166	0.938112
ENSG00000120696	KBTBD7	13	41763969	41768702	1	1	57560	1.3828	0.08337	0.93945
ENSG00000119335	SET	9	131445703	131458679	2	1	57560	1.3814	0.083584	0.940897
ENSG00000163596	ICA1L	2	203640690	203736708	5	3	57560	1.3806	0.083705	0.941296
ENSG00000136718	IMP4	2	131099798	131105383	1	1	57560	1.3786	0.08401	0.943761
ENSG00000151835	SACS	13	23902965	24007841	10	7	57560	1.3786	0.084013	0.942832
ENSG00000074410	CA12	15	63613577	63674360	6	4	57560	1.3786	0.084017	0.941915
ENSG00000111371	SLC38A1	12	46576846	46663800	9	6	57560	1.3766	0.084313	0.944271
ENSG00000151923	TIAL1	10	121334199	121356541	2	1	57560	1.3759	0.084421	0.944519
ENSG00000138696	BMPR1B	4	95679119	96079599	28	22	57560	1.3754	0.08451	0.944554
ENSG00000214782	MS4A18	11	60496789	60511685	1	1	57560	1.3752	0.08453	0.943818
ENSG00000173193	PARP14	3	122399465	122449687	2	1	57560	1.3752	0.084536	0.942928
ENSG00000123329	ARHGAP9	12	57866038	57882597	1	1	57560	1.3723	0.08498	0.94692
ENSG00000154007	ASB17	1	76384558	76398116	1	1	57560	1.3717	0.08508	0.947075
ENSG00000111786	SRSF9	12	120899471	120907596	1	1	57560	1.3713	0.08514	0.946784
ENSG00000177169	ULK1	12	132379196	132407712	4	2	57560	1.3712	0.085161	0.946061
ENSG00000030419	IKZF2	2	213864429	214017151	5	3	57560	1.3706	0.085245	0.946039
ENSG00000136840	ST6GALNAC4	9	130670165	130679317	1	1	57560	1.37	0.08534	0.946138
ENSG00000169752	NRG4	15	76228310	76352136	5	3	57560	1.3698	0.08538	0.945629
ENSG00000036565	SLC18A1	8	20002366	20040717	6	4	57560	1.3693	0.085453	0.94501
ENSG00000150456	N6AMT2	13	21302870	21348097	3	2	57560	1.3693	0.085453	0.94501
ENSG00000117971	CHRNB4	15	78916461	79020096	2	1	57560	1.3688	0.085535	0.944492
ENSG00000122971	ACADS	12	121163538	121177811	1	1	57560	1.3684	0.0856	0.944262
ENSG00000142330	CAPN10	2	241526133	241557122	3	2	57560	1.3683	0.085609	0.943415
ENSG00000107789	MINPP1	10	89264632	89313217	2	1	57560	1.3679	0.085679	0.943241
ENSG00000141431	ASXL3	18	31158579	31331156	8	5	57560	1.3675	0.08574	0.942969
ENSG00000149932	TMEM219	16	29952206	29984373	3	2	57560	1.367	0.085811	0.942807
ENSG00000267022	ZNF223	19	44529506	44591471	3	2	57560	1.3668	0.085846	0.94225
ENSG00000156876	SASS6	1	100549119	100598511	2	1	57560	1.3668	0.085847	0.941321
ENSG00000099864	PALM	19	708953	748329	129	54	57560	1.3662	0.085942	0.941424
ENSG00000140694	PARN	16	14529558	14726585	2	1	57560	1.3656	0.086026	0.941407
ENSG00000153317	ASAP1	8	131064353	131455906	17	13	57560	1.3628	0.086467	0.945292
ENSG00000075391	RASAL2	1	178062864	178448644	8	6	57560	1.3627	0.086491	0.944616
ENSG00000117616	C1orf63	1	25568728	25664704	2	1	57560	1.3618	0.086625	0.944672
ENSG00000187010	RHD	1	25598884	25656936	2	1	57560	1.3618	0.086625	0.944672
ENSG00000166716	ZNF592	15	85291866	85349659	3	2	57560	1.3617	0.086645	0.943487
ENSG00000006634	DBF4	7	87505531	87538856	1	1	57560	1.3613	0.08671	0.943261
ENSG00000164512	ANKRD55	5	55395507	55529186	6	4	57560	1.3608	0.086786	0.943155
ENSG00000132199	ENOSF1	18	670324	712676	8	5	57560	1.3607	0.086803	0.942408
ENSG00000147889	CDKN2A	9	21967751	21995300	1	1	57560	1.3605	0.08683	0.941772
ENSG00000143742	SRP9	1	225965531	225978168	2	1	57560	1.3605	0.086837	0.94092
ENSG00000176142	TMEM39A	3	119148347	119187677	2	1	57560	1.3593	0.087023	0.942007
ENSG00000100644	HIF1A	14	62162231	62214976	4	2	57560	1.3588	0.087111	0.942032
ENSG00000154856	APCDD1	18	10454625	10489945	2	1	57560	1.3588	0.087112	0.941118
ENSG00000109472	CPE	4	166282346	166419472	4	2	57560	1.3587	0.087125	0.940334
ENSG00000172888	ZNF621	3	40566369	40616176	1	1	57560	1.3558	0.08758	0.944318
ENSG00000120868	APAF1	12	99038919	99129204	4	2	57560	1.3558	0.087582	0.943415
ENSG00000155621	C9orf85	9	74526426	74600970	1	1	57560	1.3549	0.08773	0.944085
ENSG00000242866	STRC	15	43891596	44010458	2	1	57560	1.3537	0.087917	0.945172
ENSG00000140873	ADAMTS18	16	77281710	77469011	16	12	57560	1.3536	0.087928	0.944367
ENSG00000183044	ABAT	16	8768422	8878432	2	1	57560	1.3536	0.087939	0.943564
ENSG00000092853	CLSPN	1	36185819	36235568	1	1	57560	1.3516	0.08825	0.945978
ENSG00000176244	ACBD7	10	15119522	15130775	1	1	57560	1.3515	0.08826	0.945164
ENSG00000138036	DYNC2LI1	2	44001178	44037149	4	2	57560	1.3514	0.088285	0.944512
ENSG00000163581	SLC2A2	3	170714137	170744539	1	1	57560	1.3511	0.08833	0.944075
ENSG00000171862	PTEN	10	89622870	89731687	5	3	57560	1.35	0.0885	0.944974
ENSG00000170537	TMC7	16	18995256	19075264	5	3	57560	1.3499	0.088522	0.944292
ENSG00000174607	UGT8	4	115519611	115599380	2	1	57560	1.3499	0.088531	0.943473
ENSG00000136861	CDK5RAP2	9	123151147	123342448	5	3	57560	1.3491	0.088646	0.943784
ENSG00000128408	RIBC2	22	45809572	45828376	1	1	57560	1.3475	0.08891	0.945679
ENSG00000121716	PILRB	7	99933737	99965356	2	1	57560	1.3459	0.089167	0.947496
ENSG00000239704	CDRT4	17	15339332	15406922	4	2	57560	1.3452	0.089283	0.947813
ENSG00000164167	LSM6	4	147096837	147121152	1	1	57560	1.3451	0.08929	0.946973
ENSG00000183530	PRR14L	22	32072242	32146126	2	1	57560	1.3426	0.089698	0.950384
ENSG00000105464	GRIN2D	19	48898132	48948188	1	1	57560	1.3426	0.0897	0.94949
ENSG00000054267	ARID4B	1	235294949	235491534	4	2	57560	1.3424	0.089725	0.948842
ENSG00000135903	PAX3	2	223064607	223163715	4	2	57560	1.3424	0.089739	0.948078
ENSG00000066583	ISOC1	5	128430444	128449721	1	1	57560	1.3414	0.08989	0.948762
ENSG00000003137	CYP26B1	2	72356367	72375167	2	1	57560	1.3411	0.089941	0.94839
ENSG00000095752	IL11	19	55875757	55881831	1	1	57560	1.3408	0.09	0.948103
ENSG00000249693	THEGL	4	57396775	57469673	4	2	57560	1.3407	0.090013	0.947333
ENSG00000111846	GCNT2	6	10492456	10629601	3	2	57560	1.3406	0.090026	0.946564
ENSG00000175161	CADM2	3	85008132	86123579	39	33	57560	1.3402	0.090091	0.946343
ENSG00000175782	SLC35E3	12	69139886	69187508	2	1	57560	1.3401	0.090106	0.945597
ENSG00000152779	SLC16A12	10	91190051	91316398	3	2	57560	1.339	0.090283	0.946551
ENSG00000186973	FAM183A	1	43610824	43622067	1	1	57560	1.3381	0.09044	0.947294
ENSG00000136104	RNASEH2B	13	51483814	51544592	2	1	57560	1.3368	0.090647	0.948559
ENSG00000138814	PPP3CA	4	101944566	102269435	7	5	57560	1.3365	0.090692	0.948128
ENSG00000188629	ZNF177	19	9435021	9493293	5	3	57560	1.3362	0.090744	0.947321
ENSG00000270011	ZNF559-ZNF177	19	9434850	9493293	5	3	57560	1.3362	0.090744	0.947321
ENSG00000121350	PYROXD1	12	21590549	21623300	1	1	57560	1.3359	0.09079	0.946453
ENSG00000164542	KIAA0895	7	36363830	36429734	2	1	57560	1.3351	0.090922	0.946932
ENSG00000185304	RGPD2	2	88055474	88285309	2	1	57560	1.3347	0.090982	0.94666
ENSG00000171115	GIMAP8	7	150147718	150176480	1	1	57560	1.3346	0.091	0.945953
ENSG00000157800	SLC37A3	7	139993493	140104233	2	1	57560	1.3343	0.091051	0.945589
ENSG00000100888	CHD8	14	21853353	21924285	5	3	57560	1.3343	0.09106	0.94479
ENSG00000235863	B3GALT4	6	33244917	33252609	1	1	57560	1.3341	0.09109	0.944211
ENSG00000154175	ABI3BP	3	100468000	100712359	15	11	57560	1.334	0.091104	0.943467
ENSG00000130844	ZNF331	19	54024235	54083523	4	2	57560	1.3339	0.091111	0.942652
ENSG00000166548	TK2	16	66541906	66586447	1	1	57560	1.3331	0.09125	0.943203
ENSG00000136425	CIB2	15	78396948	78423886	2	1	57560	1.3329	0.091284	0.942668
ENSG00000262814	MRPL12	17	79670387	79674556	1	1	57560	1.3327	0.09131	0.942052
ENSG00000139350	NEDD1	12	97301001	97347129	2	1	57560	1.3309	0.091617	0.944333
ENSG00000159459	UBR1	15	43235095	43398311	1	1	57560	1.3304	0.0917	0.944304
ENSG00000147592	LACTB2	8	71547553	71581409	1	1	57560	1.33	0.09176	0.944038
ENSG00000094755	GABRP	5	170190354	170241051	2	1	57560	1.33	0.091762	0.943176
ENSG00000170017	ALCAM	3	105085753	105295744	15	11	57560	1.3294	0.091858	0.943281
ENSG00000106688	SLC1A1	9	4490444	4587469	643	158	57560	1.3285	0.091998	0.943838
ENSG00000125845	BMP2	20	6748311	6760927	2	1	57560	1.328	0.092094	0.943942
ENSG00000197766	CFD	19	859453	863453	2	1	57560	1.3277	0.092144	0.943575
ENSG00000182601	HS3ST4	16	25703347	26149009	16	12	57560	1.3269	0.092273	0.944017
ENSG00000164199	GPR98	5	89825161	90460038	25	20	57560	1.3266	0.092325	0.943671
ENSG00000180953	ST20	15	80191182	80216044	1	1	57560	1.3259	0.09243	0.943867
ENSG00000185507	IRF7	11	612553	615999	1	1	57560	1.3259	0.09244	0.943094
ENSG00000077522	ACTN2	1	236849754	236927931	3	2	57560	1.3257	0.092471	0.942536
ENSG00000152270	PDE3B	11	14665269	14892350	6	4	57560	1.3249	0.092598	0.942956
ENSG00000038945	MSR1	8	15965387	16424999	34	28	57560	1.3248	0.09262	0.942308
ENSG00000168026	TTC21A	3	39149152	39180394	1	1	57560	1.3235	0.09283	0.943571
ENSG00000010932	FMO1	1	171217638	171255117	2	1	57560	1.3233	0.092872	0.943127
ENSG00000179915	NRXN1	2	50145643	51259674	53	44	57560	1.3226	0.092991	0.943464
ENSG00000144063	MALL	2	110841447	110874143	3	2	57560	1.3213	0.0932	0.944713
ENSG00000135845	PIGC	1	172339329	172413230	1	1	57560	1.3211	0.09323	0.944147
ENSG00000140471	LINS	15	101099574	101143435	3	2	57560	1.3205	0.093328	0.94427
ENSG00000259471	RP11-321F6.1	15	66874528	66978132	4	2	57560	1.3205	0.093337	0.943493
ENSG00000152465	NMT2	10	15144583	15210692	4	2	57560	1.3204	0.093355	0.942808
ENSG00000169032	MAP2K1	15	66679155	66784650	6	4	57560	1.3203	0.093362	0.942014
ENSG00000156831	NSMCE2	8	126103921	126379362	14	10	57560	1.3201	0.093404	0.941574
ENSG00000100351	GRAP2	22	40297086	40369725	1	1	57560	1.3194	0.09352	0.94188
ENSG00000172809	RPL38	17	72199721	72206794	1	1	57560	1.3193	0.09353	0.941119
ENSG00000153993	SEMA3D	7	84624869	84816171	4	2	57560	1.3187	0.093632	0.941284
ENSG00000108175	ZMIZ1	10	80828792	81076276	10	7	57560	1.3175	0.093828	0.942393
ENSG00000108592	FTSJ3	17	61896793	61907372	1	1	57560	1.3174	0.09386	0.941854
ENSG00000185630	PBX1	1	164524821	164868533	6	4	57560	1.3162	0.094053	0.942931
ENSG00000111224	PARP11	12	3900213	3982608	2	1	57560	1.3158	0.094122	0.942763
ENSG00000172731	LRRC20	10	72058729	72142382	9	6	57560	1.3155	0.094168	0.942365
ENSG00000133606	MKRN1	7	140152840	140179369	2	1	57560	1.3136	0.094488	0.944708
ENSG00000258052	AC025263.3	12	70195449	70249143	1	1	57560	1.3135	0.0945	0.94397
ENSG00000146411	SLC2A12	6	134309835	134373774	2	1	57560	1.3129	0.094613	0.944241
ENSG00000170214	ADRA1B	5	159343790	159399551	2	1	57560	1.3129	0.094615	0.943405
ENSG00000120451	SNX19	11	130745331	130786404	2	1	57560	1.3127	0.094647	0.942869
ENSG00000134440	NARS	18	55267888	55289445	1	1	57560	1.3127	0.09465	0.942046
ENSG00000148513	ANKRD30A	10	37414785	37673039	11	8	57560	1.3122	0.094728	0.94197
ENSG00000012223	LTF	3	46477136	46526724	1	1	57560	1.3119	0.09477	0.941536
ENSG00000104892	KLC3	19	45836692	45854778	2	1	57560	1.3113	0.094886	0.941838
ENSG00000158773	USF1	1	161009041	161015767	1	1	57560	1.3099	0.09512	0.943309
ENSG00000137766	UNC13C	15	54305101	54920806	47	39	57560	1.3093	0.095215	0.943401
ENSG00000158417	EIF5B	2	99953816	100017789	2	1	57560	1.3092	0.095237	0.942769
ENSG00000165280	VCP	9	35056061	35073246	2	1	57560	1.3084	0.095366	0.943197
ENSG00000151468	CCDC3	10	12938627	13141652	1	1	57560	1.3081	0.09542	0.942883
ENSG00000234745	HLA-B	6	31321649	31324965	4	2	57560	1.3075	0.095522	0.943044
ENSG00000140538	NTRK3	15	88418230	88799999	21	16	57560	1.3063	0.095728	0.94423
ENSG00000204531	POU5F1	6	31132119	31148508	2	1	57560	1.3063	0.095733	0.943433
ENSG00000105499	PLA2G4C	19	48551100	48614074	3	2	57560	1.3058	0.095804	0.943288
ENSG00000164627	KIF6	6	39297766	39693181	19	15	57560	1.3051	0.095929	0.943674
ENSG00000144589	STK11IP	2	220462582	220481173	1	1	57560	1.304	0.09611	0.944609
ENSG00000206075	SERPINB5	18	61143994	61172318	1	1	57560	1.3035	0.0962	0.94465
ENSG00000157741	UBN2	7	138915102	138992982	8	6	57560	1.3033	0.096232	0.944121
ENSG00000198586	TLK1	2	171847333	172087824	6	4	57560	1.3033	0.096239	0.943348
ENSG00000005961	ITGA2B	17	42449548	42466873	2	1	57560	1.3028	0.096318	0.943282
ENSG00000171495	MROH2B	5	40998119	41071444	5	3	57560	1.3024	0.096383	0.943079
ENSG00000170525	PFKFB3	10	6186881	6277495	1	1	57560	1.3011	0.09661	0.944459
ENSG00000198478	SH3BGRL2	6	80341000	80413372	2	1	57560	1.2999	0.096812	0.945594
ENSG00000155749	ALS2CR12	2	202152994	202222121	4	2	57560	1.2994	0.096905	0.945662
ENSG00000183571	PGPEP1L	15	99511459	99551024	1	1	57560	1.2983	0.09709	0.946628
ENSG00000100461	RBM23	14	23369854	23388393	1	1	57560	1.2976	0.09722	0.947055
ENSG00000153310	FAM49B	8	130851839	131029375	10	6	57560	1.2972	0.097279	0.946792
ENSG00000196678	ERI2	16	20791515	20911671	4	2	57560	1.2972	0.097287	0.946032
ENSG00000130311	DDA1	19	17420327	17434110	2	1	57560	1.2971	0.097301	0.945333
ENSG00000072415	MPP5	14	67707826	67802536	7	5	57560	1.2971	0.097307	0.944556
ENSG00000160439	RDH13	19	55550476	55582659	5	3	57560	1.2962	0.097456	0.945169
ENSG00000162437	RAVER2	1	65210778	65298915	3	2	57560	1.2957	0.097536	0.945111
ENSG00000176170	SPHK1	17	74372665	74383941	3	2	57560	1.2953	0.097615	0.945044
ENSG00000147912	FBXO10	9	37510889	37588871	3	2	57560	1.295	0.097653	0.944165
ENSG00000256966	RP11-613M10.8	9	37512544	37592466	3	2	57560	1.295	0.097653	0.944165
ENSG00000167791	CABP2	11	67286383	67290899	1	1	57560	1.2948	0.09769	0.943279
ENSG00000179604	CDC42EP4	17	71279763	71308314	2	1	57560	1.2946	0.097735	0.942886
ENSG00000206181	TCEB3B	18	44558943	44561988	1	1	57560	1.2941	0.09782	0.942878
ENSG00000124224	PPP4R1L	20	56806188	56884495	5	3	57560	1.2928	0.098035	0.944123
ENSG00000166402	TUB	11	8040791	8127659	1	1	57560	1.292	0.09817	0.944596
ENSG00000184983	NDUFA6	22	42481529	42486959	1	1	57560	1.291	0.09835	0.945501
ENSG00000134330	IAH1	2	9613787	9636672	1	1	57560	1.2882	0.09884	0.948968
ENSG00000151694	ADAM17	2	9628615	9695921	1	1	57560	1.2882	0.09884	0.948968
ENSG00000126067	PSMB2	1	36067185	36107445	2	1	57560	1.288	0.098881	0.94812
ENSG00000188672	RHCE	1	25688740	25756683	2	1	57560	1.2872	0.099008	0.94851
ENSG00000185246	PRPF39	14	45553302	45585485	1	1	57560	1.2866	0.09911	0.948661
ENSG00000141979	CTD-3222D19.2	19	16589878	16739015	3	2	57560	1.2859	0.099241	0.949089
ENSG00000151612	ZNF827	4	146678779	146859787	5	3	57560	1.2857	0.099267	0.948513
ENSG00000044090	CUL7	6	43005355	43021683	3	2	57560	1.2853	0.099346	0.948032
ENSG00000137171	KLC4	6	43008515	43042837	3	2	57560	1.2853	0.099346	0.948032
ENSG00000082482	KCNK2	1	215179118	215410436	5	3	57560	1.2853	0.099349	0.946829
ENSG00000130227	XPO7	8	21777180	21864096	9	6	57560	1.285	0.099403	0.946523
ENSG00000173947	PIFO	1	111888910	111895635	1	1	57560	1.2846	0.09947	0.946342
ENSG00000103227	LMF1	16	903634	1031318	9	6	57560	1.2838	0.099607	0.946826
ENSG00000156463	SH3RF2	5	145316142	145461354	6	4	57560	1.2832	0.099716	0.947044
ENSG00000105289	TJP3	19	3708107	3750811	3	2	57560	1.2828	0.099779	0.946824
ENSG00000080603	SRCAP	16	30709530	30755602	4	2	57560	1.2825	0.099841	0.946596
ENSG00000204923	FBXO48	2	68686551	68694390	2	1	57560	1.2822	0.099878	0.946131
ENSG00000129159	KCNC1	11	17756359	17804602	1	1	57560	1.281	0.1001	0.947418
ENSG00000196233	LCOR	10	98592017	98740800	5	3	57560	1.2801	0.10025	0.948022
ENSG00000179387	ELMOD2	4	141445312	141474924	1	1	57560	1.2798	0.1003	0.94768
ENSG00000010310	GIPR	19	46171502	46186982	1	1	57560	1.2781	0.1006	0.949699
ENSG00000152977	ZIC1	3	147111209	147228080	6	4	57560	1.2775	0.10071	0.949922
ENSG00000224186	C5orf66	5	134368970	134691744	10	7	57560	1.2772	0.10076	0.949579
ENSG00000140254	DUOXA1	15	45409569	45422136	1	1	57560	1.2753	0.1011	0.95156
ENSG00000177873	ZNF619	3	40518604	40531727	1	1	57560	1.2753	0.1011	0.95156
ENSG00000111252	SH2B3	12	111843752	111889427	2	1	57560	1.275	0.10116	0.950904
ENSG00000068305	MEF2A	15	100017370	100256671	15	11	57560	1.2746	0.10122	0.950655
ENSG00000147408	CSGALNACT1	8	19261672	19615540	27	22	57560	1.2737	0.10139	0.95144
ENSG00000273331	TM4SF19	3	196042953	196065244	1	1	57560	1.2731	0.1015	0.95166
ENSG00000148110	HIATL1	9	97136833	97223324	4	2	57560	1.273	0.10151	0.950943
ENSG00000173200	PARP15	3	122296449	122357894	2	1	57560	1.2725	0.1016	0.950976
ENSG00000127870	RNF6	13	26706253	26796791	6	4	57560	1.2722	0.10165	0.950635
ENSG00000124249	KCNK15	20	43374421	43379675	1	1	57560	1.2719	0.1017	0.950294
ENSG00000132554	RGS22	8	100973164	101143496	5	3	57560	1.2718	0.10172	0.949674
ENSG00000169047	IRS1	2	227596033	227664475	3	2	57560	1.2715	0.10177	0.949335
ENSG00000103160	HSDL1	16	84155886	84178797	1	1	57560	1.2702	0.102	0.950675
ENSG00000164741	DLC1	8	12940870	13373167	30	24	57560	1.2696	0.10212	0.950987
ENSG00000135048	TMEM2	9	74298282	74431606	2	1	57560	1.2695	0.10213	0.950276
ENSG00000070961	ATP2B1	12	89981828	90103077	2	1	57560	1.2694	0.10215	0.949658
ENSG00000077238	IL4R	16	27324989	27376099	3	2	57560	1.2694	0.10216	0.948949
ENSG00000184384	MAML2	11	95709762	96076344	9	6	57560	1.2683	0.10234	0.949819
ENSG00000125900	SIRPD	20	1514897	1539489	1	1	57560	1.268	0.1024	0.949174
ENSG00000270099	RP11-248J23.7	10	97620305	97684601	5	3	57560	1.268	0.1024	0.949174
ENSG00000161558	TMEM143	19	48835613	48867494	2	1	57560	1.2678	0.10244	0.948346
ENSG00000100242	SUN2	22	39130730	39190148	2	1	57560	1.2672	0.10255	0.948566
ENSG00000145982	FARS2	6	5261277	5771813	6	4	57560	1.2669	0.10259	0.948139
ENSG00000143196	DPT	1	168664697	168698502	5	3	57560	1.2666	0.10265	0.947896
ENSG00000165476	REEP3	10	65281123	65384883	4	2	57560	1.2665	0.10268	0.947378
ENSG00000077420	APBB1IP	10	26727132	26856732	6	4	57560	1.2656	0.10283	0.947967
ENSG00000124772	CPNE5	6	36708552	36807778	3	2	57560	1.2655	0.10284	0.947265
ENSG00000170236	USP50	15	50792759	50838905	1	1	57560	1.2652	0.1029	0.947024
ENSG00000092345	DAZL	3	16628299	16711813	2	1	57560	1.2645	0.10302	0.947336
ENSG00000175054	ATR	3	142168077	142297668	3	2	57560	1.2638	0.10315	0.947739
ENSG00000069869	NEDD4	15	56119120	56285944	12	8	57560	1.2628	0.10334	0.948692
ENSG00000240021	TEX35	1	178482212	178517734	4	2	57560	1.2625	0.10339	0.94836
ENSG00000159197	KCNE2	21	35736323	35743688	1	1	57560	1.2624	0.1034	0.947661
ENSG00000137877	SPTBN5	15	42140345	42186275	3	2	57560	1.2617	0.10353	0.948062
ENSG00000105369	CD79A	19	42381190	42385439	1	1	57560	1.2613	0.1036	0.94752
ENSG00000180113	TDRD6	6	46655612	46672056	1	1	57560	1.2613	0.1036	0.94752
ENSG00000070778	PTPN21	14	88932122	89021077	3	2	57560	1.2601	0.10382	0.947955
ENSG00000188177	ZC3H6	2	113033171	113097640	3	2	57560	1.2601	0.10382	0.947955
ENSG00000258830	RP11-123K3.4	12	57643392	57690267	1	1	57560	1.2596	0.1039	0.947506
ENSG00000084628	NKAIN1	1	31652592	31712401	3	2	57560	1.2584	0.10412	0.948726
ENSG00000119402	FBXW2	9	123514256	123555690	3	2	57560	1.2582	0.10416	0.948304
ENSG00000070770	CSNK2A2	16	58191811	58231824	1	1	57560	1.258	0.1042	0.947884
ENSG00000197006	METTL9	16	21608539	21668794	2	1	57560	1.2573	0.10433	0.948282
ENSG00000141580	WDR45B	17	80572438	80606429	2	1	57560	1.2572	0.10434	0.94759
ENSG00000114805	PLCH1	3	155093369	155462856	12	8	57560	1.2553	0.10468	0.949893
ENSG00000152292	SH2D6	2	85645844	85664152	1	1	57560	1.2552	0.1047	0.949292
ENSG00000127249	ATP13A4	3	193119866	193310900	4	2	57560	1.2549	0.10476	0.949053
ENSG00000080845	DLGAP4	20	34894258	35157040	9	6	57560	1.2545	0.10482	0.948815
ENSG00000181790	BAI1	8	143530791	143626370	8	6	57560	1.2545	0.10483	0.948125
ENSG00000125255	SLC10A2	13	103696350	103719196	1	1	57560	1.2541	0.1049	0.947979
ENSG00000110063	DCPS	11	126173647	126215644	4	2	57560	1.2539	0.10493	0.947471
ENSG00000137947	GTF2B	1	89318615	89357627	1	1	57560	1.2536	0.105	0.947326
ENSG00000143919	CAMKMT	2	44589089	44999731	16	12	57560	1.2533	0.10504	0.94691
ENSG00000162777	DENND2D	1	111729796	111747157	1	1	57560	1.2519	0.1053	0.948476
ENSG00000151929	BAG3	10	121410882	121437331	2	1	57560	1.2518	0.10532	0.94788
ENSG00000119231	SENP5	3	196594727	196661585	2	1	57560	1.2516	0.10536	0.947465
ENSG00000089041	P2RX7	12	121570622	121623876	2	1	57560	1.2511	0.10545	0.947499
ENSG00000125492	BARHL1	9	135457572	135465653	2	1	57560	1.2505	0.10556	0.947327
ENSG00000184374	COLEC10	8	120007691	120118821	8	6	57560	1.2505	0.10556	0.947327
ENSG00000137074	APTX	9	32972604	33025166	2	1	57560	1.2496	0.10573	0.947692
ENSG00000117448	AKR1A1	1	46016215	46035721	1	1	57560	1.2492	0.1058	0.947548
ENSG00000222040	ADRA2B	2	96778707	96781984	1	1	57560	1.2486	0.1059	0.947671
ENSG00000174611	KY	3	134321980	134370478	3	2	57560	1.2484	0.10593	0.947169
ENSG00000169857	AVEN	15	34158428	34331377	15	11	57560	1.2483	0.10596	0.946668
ENSG00000153498	SPACA7	13	113030633	113089003	5	3	57560	1.2482	0.10598	0.946078
ENSG00000011275	RNF216	7	5659678	5821370	5	3	57560	1.248	0.10601	0.945578
ENSG00000183621	ZNF438	10	31109136	31320866	10	6	57560	1.2476	0.10609	0.945525
ENSG00000198039	ZNF273	7	64330550	64391344	3	2	57560	1.2474	0.10613	0.945116
ENSG00000137731	FXYD2	11	117671559	117699413	2	1	57560	1.2473	0.10615	0.944529
ENSG00000174371	EXO1	1	242011269	242058450	1	1	57560	1.247	0.1062	0.943066
ENSG00000237452	AC074212.3	19	46236509	46267792	1	1	57560	1.247	0.1062	0.943066
ENSG00000259207	ITGB3	17	45331212	45421658	4	2	57560	1.247	0.1062	0.943066
ENSG00000259753	ITGB3	17	45331263	45421658	4	2	57560	1.247	0.1062	0.943066
ENSG00000134242	PTPN22	1	114356433	114414381	2	1	57560	1.2469	0.10623	0.941432
ENSG00000206560	ANKRD28	3	15708743	15901278	4	2	57560	1.2457	0.10644	0.942534
ENSG00000115137	DNAJC27	2	25166505	25194963	1	1	57560	1.2454	0.1065	0.942307
ENSG00000078081	LAMP3	3	182840001	182881627	2	1	57560	1.2449	0.10658	0.942256
ENSG00000204961	PCDHA9	5	140227048	140391929	1	1	57560	1.2448	0.1066	0.940543
ENSG00000204962	PCDHA8	5	140220907	140391929	1	1	57560	1.2448	0.1066	0.940543
ENSG00000249158	PCDHA11	5	140248689	140391929	1	1	57560	1.2448	0.1066	0.940543
ENSG00000250120	PCDHA10	5	140235595	140391929	1	1	57560	1.2448	0.1066	0.940543
ENSG00000166035	LIPC	15	58702768	58861151	2	1	57560	1.2444	0.10667	0.939277
ENSG00000165732	DDX21	10	70715884	70744829	1	1	57560	1.2437	0.1068	0.939669
ENSG00000127554	GFER	16	2034208	2037750	1	1	57560	1.2432	0.1069	0.939797
ENSG00000156467	UQCRB	8	97238148	97247862	2	1	57560	1.2431	0.10691	0.939134
ENSG00000198722	UNC13B	9	35161999	35405335	9	6	57560	1.2428	0.10697	0.938911
ENSG00000198538	ZNF28	19	53300662	53360853	4	2	57560	1.2423	0.10707	0.93904
ENSG00000165556	CDX2	13	28536274	28545276	1	1	57560	1.2421	0.1071	0.938554
ENSG00000102890	ELMO3	16	67233014	67237932	1	1	57560	1.2405	0.1074	0.94006
ENSG00000103335	PIEZO1	16	88781751	88851619	17	13	57560	1.2405	0.1074	0.94006
ENSG00000145536	ADAMTS16	5	5140443	5320417	1	1	57560	1.2399	0.1075	0.939813
ENSG00000164077	MON1A	3	49946302	49967606	2	1	57560	1.2395	0.10758	0.939766
ENSG00000182070	OR52A1	11	5172239	5207612	6	4	57560	1.2394	0.1076	0.939194
ENSG00000162869	PPP1R21	2	48667737	48742525	5	3	57560	1.2377	0.10792	0.94124
ENSG00000134815	DHX34	19	47852538	47885961	2	1	57560	1.2368	0.10809	0.941976
ENSG00000174501	ANKRD36C	2	96514587	96657541	2	1	57560	1.2359	0.10824	0.942163
ENSG00000196132	MYT1	20	62783144	62873604	5	3	57560	1.2359	0.10824	0.942163
ENSG00000186952	TMEM232	5	109624934	110074657	17	12	57560	1.2351	0.10839	0.94235
ENSG00000172428	MYEOV2	2	241065980	241076224	1	1	57560	1.2351	0.1084	0.941693
ENSG00000142149	HUNK	21	33245628	33416946	7	5	57560	1.2348	0.10844	0.941297
ENSG00000075568	TMEM131	2	98372799	98612388	5	3	57560	1.2346	0.10849	0.940988
ENSG00000122882	ECD	10	74889913	74928813	1	1	57560	1.2345	0.1085	0.939963
ENSG00000171219	CDC42BPG	11	64590859	64612041	1	1	57560	1.2345	0.1085	0.939963
ENSG00000167895	TMC8	17	76126851	76139049	1	1	57560	1.2324	0.1089	0.942315
ENSG00000181409	AATK	17	79091095	79139877	2	1	57560	1.2324	0.10891	0.941661
ENSG00000149968	MMP3	11	102706532	102714534	1	1	57560	1.2319	0.109	0.941698
ENSG00000091428	RAPGEF4	2	173600002	173917621	10	7	57560	1.2312	0.10912	0.941995
ENSG00000178904	DPY19L3	19	32896449	32976801	5	3	57560	1.2311	0.10914	0.941429
ENSG00000138623	SEMA7A	15	74701630	74726808	2	1	57560	1.231	0.10917	0.94095
ENSG00000137843	PAK6	15	40509629	40569688	1	1	57560	1.2308	0.1092	0.940103
ENSG00000259288	RP11-133K1.2	15	40509629	40568597	1	1	57560	1.2308	0.1092	0.940103
ENSG00000153944	MSI2	17	55333212	55762046	15	11	57560	1.2305	0.10925	0.93943
ENSG00000114904	NEK4	3	52744800	52804965	4	2	57560	1.2304	0.10927	0.938868
ENSG00000172554	SNTG2	2	946554	1371385	1	1	57560	1.2303	0.1093	0.938393
ENSG00000136732	GYPC	2	127413509	127454246	2	1	57560	1.2293	0.10949	0.939291
ENSG00000157693	C9orf91	9	117373486	117408702	2	1	57560	1.2286	0.1096	0.939502
ENSG00000180822	PSMG4	6	3231637	3303607	2	1	57560	1.2277	0.10979	0.940398
ENSG00000020633	RUNX3	1	25226002	25291612	3	2	57560	1.2272	0.10987	0.94035
ENSG00000091592	NLRP1	17	5402747	5522744	5	3	57560	1.2271	0.10989	0.93979
ENSG00000167106	FAM102A	9	130702858	130742792	1	1	57560	1.2271	0.1099	0.939145
ENSG00000133818	RRAS2	11	14299472	14386052	2	1	57560	1.2264	0.11003	0.939526
ENSG00000143162	CREG1	1	167498914	167523004	1	1	57560	1.226	0.1101	0.939395
ENSG00000006283	CACNA1G	17	48638429	48704835	5	3	57560	1.226	0.11011	0.938752
ENSG00000115896	PLCL1	2	198669426	199437305	17	13	57560	1.2259	0.11012	0.93811
ENSG00000153814	JAZF1	7	27870192	28220362	12	9	57560	1.2257	0.11016	0.937724
ENSG00000197301	RP11-366L20.2	12	66245120	66275947	1	1	57560	1.2255	0.1102	0.937339
ENSG00000130675	MNX1	7	156786745	156803345	2	1	57560	1.2251	0.11026	0.937125
ENSG00000112981	NME5	5	137450866	137475132	1	1	57560	1.2249	0.1103	0.936741
ENSG00000133657	ATP13A3	3	194123401	194219093	4	2	57560	1.224	0.11048	0.937546
ENSG00000108010	GLRX3	10	131934663	131982785	2	1	57560	1.2232	0.11063	0.938095
ENSG00000153823	PID1	2	229715242	230136001	16	12	57560	1.2226	0.11075	0.938389
ENSG00000051596	THOC3	5	175344876	175461683	5	3	57560	1.2224	0.11077	0.937836
ENSG00000159720	ATP6V0D1	16	67471917	67515140	4	2	57560	1.2223	0.11079	0.937283
ENSG00000158966	CACHD1	1	64936428	65158741	6	4	57560	1.2223	0.1108	0.936648
ENSG00000197540	GZMM	19	544034	549919	2	1	57560	1.2221	0.11084	0.936266
ENSG00000119682	AREL1	14	75120140	75179818	2	1	57560	1.2216	0.11093	0.936307
ENSG00000141933	TPGS1	19	507299	519654	1	1	57560	1.2212	0.111	0.936179
ENSG00000163206	SMCP	1	152850793	152857523	1	1	57560	1.2202	0.1112	0.937148
ENSG00000106608	URGCP	7	43915493	43966010	3	2	57560	1.22	0.11124	0.936767
ENSG00000019186	CYP24A1	20	52769988	52790512	1	1	57560	1.2196	0.1113	0.935124
ENSG00000107242	PIP5K1B	9	71320575	71624092	8	6	57560	1.2196	0.1113	0.935124
ENSG00000214274	ANG	14	21152336	21167130	1	1	57560	1.2196	0.1113	0.935124
ENSG00000258818	RNASE4	14	21152259	21168761	1	1	57560	1.2196	0.1113	0.935124
ENSG00000259171	AL163636.6	14	21152746	21168735	1	1	57560	1.2196	0.1113	0.935124
ENSG00000102900	NUP93	16	56764017	56878797	6	4	57560	1.2194	0.11134	0.933321
ENSG00000106009	BRAT1	7	2577511	2595361	1	1	57560	1.2175	0.1117	0.935626
ENSG00000158805	ZNF276	16	89786808	89807311	3	2	57560	1.2175	0.11171	0.934997
ENSG00000154122	ANKH	5	14704910	14871887	2	1	57560	1.2168	0.11183	0.93529
ENSG00000049130	KITLG	12	88886570	88974628	3	2	57560	1.2166	0.11188	0.934997
ENSG00000175197	DDIT3	12	57910371	57914300	1	1	57560	1.2165	0.1119	0.934454
ENSG00000138768	USO1	4	76649777	76735382	3	2	57560	1.2161	0.11197	0.934329
ENSG00000198130	HIBCH	2	191054461	191208919	10	7	57560	1.2135	0.11246	0.937707
ENSG00000165072	MAMDC2	9	72658497	72841886	8	5	57560	1.2134	0.11248	0.937163
ENSG00000164181	ELOVL7	5	60047618	60140216	4	2	57560	1.2129	0.11258	0.937286
ENSG00000169710	FASN	17	80036214	80056208	6	4	57560	1.2129	0.11259	0.93666
ENSG00000163092	XIRP2	2	167744997	168116263	20	16	57560	1.2123	0.1127	0.936513
ENSG00000188404	SELL	1	169659808	169680839	1	1	57560	1.2123	0.1127	0.936513
ENSG00000134760	DSG1	18	28898052	28936992	3	2	57560	1.2122	0.11271	0.935536
ENSG00000115808	STRN	2	37070783	37193615	4	2	57560	1.2121	0.11273	0.934643
ENSG00000133030	MPRIP	17	16945859	17120993	8	6	57560	1.2122	0.11273	0.934643
ENSG00000206530	WDR52	3	113005777	113160457	11	8	57560	1.2117	0.11281	0.93425
ENSG00000268861	CTD-2207O23.3	19	7445850	7535131	8	6	57560	1.211	0.11295	0.934706
ENSG00000126934	MAP2K2	19	4090319	4124126	2	1	57560	1.2109	0.11296	0.934086
ENSG00000167094	TTC16	9	130478345	130493879	3	2	57560	1.2109	0.11297	0.933116
ENSG00000187024	PTRH1	9	130455257	130487152	3	2	57560	1.2109	0.11297	0.933116
ENSG00000176945	MUC20	3	195447753	195467994	1	1	57560	1.2107	0.113	0.932314
ENSG00000138386	NAB1	2	191511472	191557492	2	1	57560	1.2106	0.11302	0.93178
ENSG00000078070	MCCC1	3	182733006	182833863	4	2	57560	1.2103	0.11307	0.931494
ENSG00000152936	IFLTD1	12	25562241	25801513	7	5	57560	1.2102	0.11309	0.930961
ENSG00000242574	HLA-DMB	6	32902406	32908847	1	1	57560	1.2092	0.1133	0.931992
ENSG00000101425	BPI	20	36888551	36965907	1	1	57560	1.2086	0.1134	0.932117
ENSG00000162654	GBP4	1	89646831	89664615	1	1	57560	1.2081	0.1135	0.932243
ENSG00000138111	TMEM180	10	104221149	104236802	2	1	57560	1.2078	0.11356	0.932039
ENSG00000242247	ARFGAP3	22	43192508	43254112	2	1	57560	1.2065	0.11382	0.933477
ENSG00000132842	AP3B1	5	77296349	77590579	9	6	57560	1.206	0.11391	0.933519
ENSG00000156127	BATF	14	75988768	76013358	1	1	57560	1.205	0.1141	0.93438
ENSG00000172845	SP3	2	174771187	174830430	2	1	57560	1.2047	0.11415	0.934094
ENSG00000121775	TMEM39B	1	32537632	32568467	2	1	57560	1.2045	0.1142	0.933114
ENSG00000152926	ZNF117	7	64432154	64467062	1	1	57560	1.2045	0.1142	0.933114
ENSG00000213462	ERV3-1	7	64451187	64467121	1	1	57560	1.2045	0.1142	0.933114
ENSG00000137124	ALDH1B1	9	38392661	38398658	1	1	57560	1.204	0.1143	0.932546
ENSG00000120798	NR2C1	12	95414005	95467479	1	1	57560	1.2029	0.1145	0.933485
ENSG00000213889	PPM1N	19	45992035	46005768	4	2	57560	1.2026	0.11457	0.933364
ENSG00000147862	NFIB	9	14081842	14398982	20	15	57560	1.2025	0.11458	0.932754
ENSG00000163684	RPP14	3	58291974	58310422	1	1	57560	1.2024	0.1146	0.932227
ENSG00000104447	TRPS1	8	116420724	116821899	10	7	57560	1.2023	0.11462	0.9317
ENSG00000047579	DTNBP1	6	15523032	15663289	4	2	57560	1.2021	0.11466	0.931337
ENSG00000064489	MEF2BNB-MEF2B	19	19256376	19302967	2	1	57560	1.2018	0.11472	0.930793
ENSG00000213999	MEF2B	19	19256377	19303400	2	1	57560	1.2018	0.11472	0.930793
ENSG00000056291	NPFFR2	4	72897521	73013784	4	2	57560	1.2015	0.11478	0.930251
ENSG00000101464	PIGU	20	33148346	33264910	5	3	57560	1.2014	0.11481	0.929809
ENSG00000138785	INTS12	4	106603784	106817143	5	3	57560	1.2013	0.11482	0.929206
ENSG00000165060	FXN	9	71650175	71715094	2	1	57560	1.201	0.11488	0.929008
ENSG00000117632	STMN1	1	26210672	26233482	1	1	57560	1.2009	0.1149	0.928146
ENSG00000163214	DHX57	2	39024871	39103075	5	3	57560	1.2009	0.1149	0.928146
ENSG00000148204	CRB2	9	126118449	126142603	3	2	57560	1.2004	0.11499	0.92785
ENSG00000118246	FASTKD2	2	207630081	207657233	2	1	57560	1.2004	0.115	0.927251
ENSG00000122642	FKBP9	7	32997017	33046543	7	5	57560	1.1999	0.11509	0.926957
ENSG00000166828	SCNN1G	16	23194036	23228204	2	1	57560	1.1999	0.11509	0.926957
ENSG00000188004	C1orf204	1	159804264	159825137	1	1	57560	1.1988	0.1153	0.927629
ENSG00000168530	MYL1	2	211154874	211179914	4	2	57560	1.1983	0.1154	0.927755
ENSG00000112137	PHACTR1	6	12717893	13288645	9	6	57560	1.198	0.11546	0.92756
ENSG00000165105	RASEF	9	85594500	85678092	2	1	57560	1.1977	0.11552	0.927364
ENSG00000180596	HIST1H2BC	6	26115101	26124154	1	1	57560	1.1973	0.1156	0.92733
ENSG00000138759	FRAS1	4	78978724	79465423	19	15	57560	1.1949	0.11607	0.930421
ENSG00000103168	TAF1C	16	84211458	84220669	1	1	57560	1.1942	0.1162	0.930785
ENSG00000129810	SGOL1	3	20202085	20227784	2	1	57560	1.1937	0.1163	0.930569
ENSG00000188636	LDOC1L	22	44888452	44894178	1	1	57560	1.1937	0.1163	0.930569
ENSG00000085514	PILRA	7	99965153	99997719	2	1	57560	1.1935	0.11634	0.929875
ENSG00000188523	C9orf171	9	135285430	135448704	14	10	57560	1.1935	0.11635	0.929279
ENSG00000070423	RNF126	19	647526	663277	42	20	57560	1.1926	0.11651	0.929882
ENSG00000138399	FASTKD1	2	170386259	170430385	2	1	57560	1.1925	0.11654	0.929447
ENSG00000065618	COL17A1	10	105791044	105845760	2	1	57560	1.1924	0.11655	0.928853
ENSG00000127220	ABHD8	19	17402940	17421045	1	1	57560	1.1916	0.1167	0.929038
ENSG00000130312	MRPL34	19	17403418	17417652	1	1	57560	1.1916	0.1167	0.929038
ENSG00000183423	LRIT3	4	110769358	110793471	1	1	57560	1.1906	0.1169	0.929285
ENSG00000183578	TNFAIP8L3	15	51348795	51397473	1	1	57560	1.1906	0.1169	0.929285
ENSG00000188215	DCUN1D3	16	20866247	20911706	2	1	57560	1.1903	0.11696	0.928755
ENSG00000133678	TMEM254	10	81838402	81852313	2	1	57560	1.1898	0.11707	0.928958
ENSG00000106609	TMEM248	7	66386212	66423538	2	1	57560	1.1891	0.1172	0.929319
ENSG00000158195	WASF2	1	27730730	27816669	1	1	57560	1.1881	0.1174	0.930234
ENSG00000050820	BCAR1	16	75262928	75301951	1	1	57560	1.1871	0.1176	0.931148
ENSG00000053900	ANAPC4	4	25378835	25420120	1	1	57560	1.1856	0.1179	0.932852
ENSG00000196712	NF1	17	29421945	29709134	9	6	57560	1.1855	0.11792	0.932339
ENSG00000107949	BCCIP	10	127512115	127542264	3	2	57560	1.1849	0.11804	0.932618
ENSG00000255561	FDXACB1	11	111744780	111751967	1	1	57560	1.1845	0.1181	0.932422
ENSG00000086827	ZW10	11	113603909	113644533	2	1	57560	1.1837	0.11827	0.933094
ENSG00000267508	ZNF285	19	44886459	44905774	1	1	57560	1.1835	0.1183	0.932662
ENSG00000138078	PREPL	2	44543420	44589001	3	2	57560	1.1833	0.11835	0.932388
ENSG00000188730	VWC2	7	49813257	49961546	4	2	57560	1.1832	0.11836	0.931799
ENSG00000257242	C12orf79	12	92378756	92536690	5	3	57560	1.1829	0.11843	0.931683
ENSG00000177570	SAMD12	8	119201698	119634234	24	19	57560	1.182	0.1186	0.932354
ENSG00000101435	CST9L	20	23545369	23549386	1	1	57560	1.1815	0.1187	0.932473
ENSG00000112414	GPR126	6	142622991	142767403	4	2	57560	1.1812	0.11877	0.932357
ENSG00000104635	SLC39A14	8	22224762	22291642	5	3	57560	1.1807	0.11887	0.932477
ENSG00000138798	EGF	4	110834040	110933422	2	1	57560	1.1806	0.11889	0.931969
ENSG00000139438	FAM222A	12	110152033	110208312	1	1	57560	1.1805	0.1189	0.931052
ENSG00000167754	KLK5	19	51446559	51456349	1	1	57560	1.1805	0.1189	0.931052
ENSG00000080824	HSP90AA1	14	102547075	102606036	3	2	57560	1.1803	0.11894	0.930371
ENSG00000103591	AAGAB	15	67493371	67547533	3	2	57560	1.1802	0.11897	0.929945
ENSG00000132394	EEFSEC	3	127872297	128127485	13	9	57560	1.1798	0.11903	0.929753
ENSG00000138614	VWA9	15	65871091	65903627	1	1	57560	1.1795	0.1191	0.929639
ENSG00000183032	SLC25A21	14	37147636	37642071	11	8	57560	1.1792	0.11915	0.92937
ENSG00000155886	SLC24A2	9	19507450	19786926	22	16	57560	1.1791	0.11917	0.928867
ENSG00000197506	SLC28A3	9	86890372	86955672	3	2	57560	1.1789	0.11922	0.928599
ENSG00000169902	TPST1	7	65670186	65885530	3	2	57560	1.1788	0.11924	0.928097
ENSG00000203666	EFCAB2	1	245133007	245290466	6	4	57560	1.1788	0.11925	0.927519
ENSG00000173088	C10orf131	10	97667360	97698480	3	2	57560	1.1787	0.11927	0.927019
ENSG00000109181	UGT2B10	4	69681711	69696914	3	2	57560	1.1785	0.11931	0.926675
ENSG00000172171	TEFM	17	29224354	29233838	1	1	57560	1.178	0.1194	0.926719
ENSG00000140465	CYP1A1	15	75011883	75017951	1	1	57560	1.1775	0.1195	0.926841
ENSG00000188315	C3orf62	3	49306035	49315342	1	1	57560	1.177	0.1196	0.926637
ENSG00000198853	RUSC2	9	35490124	35561895	2	1	57560	1.177	0.1196	0.926637
ENSG00000139946	PELI2	14	56584532	56768244	2	1	57560	1.1763	0.11973	0.926665
ENSG00000148690	FRA10AC1	10	95427640	95462329	2	1	57560	1.1762	0.11975	0.926168
ENSG00000162604	TM2D1	1	62146718	62191095	1	1	57560	1.1755	0.1199	0.926676
ENSG00000108753	HNF1B	17	36046435	36105237	2	1	57560	1.1747	0.12005	0.927184
ENSG00000162851	TFB2M	1	246703862	246729626	2	1	57560	1.1746	0.12007	0.926688
ENSG00000168675	LDLRAD4	18	13217497	13652754	18	13	57560	1.1741	0.12018	0.926886
ENSG00000136935	GOLGA1	9	127640646	127710771	1	1	57560	1.174	0.1202	0.926391
ENSG00000144959	NCEH1	3	172348039	172429008	5	3	57560	1.1735	0.12029	0.926435
ENSG00000069702	TGFBR3	1	92145902	92371892	11	8	57560	1.1729	0.12041	0.92671
ENSG00000179981	TSHZ1	18	72922710	73001905	8	5	57560	1.1727	0.12045	0.92637
ENSG00000204188	GGNBP1	6	33551515	33556803	2	1	57560	1.1712	0.12075	0.928028
ENSG00000272297	RP11-215A19.2	4	187347700	187476464	4	2	57560	1.1708	0.12084	0.928071
ENSG00000211456	SACM1L	3	45730548	45786916	3	2	57560	1.1697	0.12106	0.929112
ENSG00000185559	DLK1	14	101192042	101201539	1	1	57560	1.1695	0.1211	0.928771
ENSG00000141367	CLTC	17	57697219	57773671	4	2	57560	1.1691	0.12118	0.928737
ENSG00000101448	EPPIN	20	44165625	44176391	1	1	57560	1.169	0.1212	0.92792
ENSG00000249139	EPPIN-WFDC6	20	44165625	44176065	1	1	57560	1.169	0.1212	0.92792
ENSG00000196363	WDR5	9	137000487	137025093	1	1	57560	1.1685	0.1213	0.927717
ENSG00000165322	ARHGAP12	10	32094365	32217742	13	10	57560	1.1675	0.1215	0.928601
ENSG00000135314	KHDC1	6	73951037	74020088	7	5	57560	1.1666	0.12168	0.929331
ENSG00000117676	RPS6KA1	1	26856252	26901521	1	1	57560	1.1665	0.1217	0.928517
ENSG00000146122	DAAM2	6	39760142	39872648	1	1	57560	1.1665	0.1217	0.928517
ENSG00000145075	CCDC39	3	180320646	180588793	10	6	57560	1.1661	0.12179	0.928237
ENSG00000116489	CAPZA1	1	113161795	113214241	3	2	57560	1.1654	0.12193	0.928661
ENSG00000143970	ASXL2	2	25956622	26101385	2	1	57560	1.1651	0.122	0.928551
ENSG00000159596	TMEM69	1	46152886	46160115	1	1	57560	1.1646	0.1221	0.928669
ENSG00000166965	RCCD1	15	91498100	91506349	1	1	57560	1.1641	0.1222	0.928788
ENSG00000075303	SLC25A40	7	87462883	87505672	4	2	57560	1.1636	0.12229	0.92883
ENSG00000118197	DDX59	1	200593024	200639097	2	1	57560	1.1633	0.12235	0.928644
ENSG00000176014	TUBB6	18	12307668	12344319	1	1	57560	1.1631	0.1224	0.928383
ENSG00000171105	INSR	19	7112266	7294045	15	11	57560	1.1628	0.12246	0.928198
ENSG00000169548	ZNF280A	22	22868060	22874613	1	1	57560	1.1626	0.1225	0.927862
ENSG00000163630	SYNPR	3	63213991	63602597	19	15	57560	1.1624	0.12254	0.927526
ENSG00000179134	SAMD4B	19	39833036	39876350	2	1	57560	1.1613	0.12276	0.928552
ENSG00000167889	MGAT5B	17	74864538	74946475	2	1	57560	1.1612	0.12277	0.927989
ENSG00000239382	ALKBH6	19	36500022	36505141	2	1	57560	1.1609	0.12284	0.927881
ENSG00000196355	AC021860.1	4	38628029	38666430	1	1	57560	1.1601	0.123	0.928452
ENSG00000186174	BCL9L	11	118764584	118796317	1	1	57560	1.1591	0.1232	0.929323
ENSG00000078674	PCM1	8	17780349	17885478	15	9	57560	1.1585	0.12333	0.929666
ENSG00000160325	CACFD1	9	136325089	136335970	1	1	57560	1.1577	0.1235	0.93031
ENSG00000065989	PDE4A	19	10527449	10580305	3	2	57560	1.157	0.12363	0.930652
ENSG00000087077	TRIP6	7	100464760	100471076	1	1	57560	1.1567	0.1237	0.930542
ENSG00000112365	ZBTB24	6	109783797	109804440	1	1	57560	1.1557	0.1239	0.93141
ENSG00000186814	ZSCAN30	18	32831032	32870196	2	1	57560	1.1555	0.12394	0.931074
ENSG00000135378	PRRG4	11	32851489	32879669	2	1	57560	1.1551	0.12402	0.931039
ENSG00000070214	SLC44A1	9	108006903	108201452	14	11	57560	1.1525	0.12457	0.93453
ENSG00000177679	SRRM3	7	75831216	75916605	1	1	57560	1.1513	0.1248	0.935617
ENSG00000115648	MLPH	2	238394071	238463961	3	2	57560	1.1509	0.12488	0.935579
ENSG00000168427	KLHL30	2	239047363	239061588	1	1	57560	1.1503	0.125	0.935841
ENSG00000132938	MTUS2	13	29598748	30077892	33	27	57560	1.1502	0.12502	0.935354
ENSG00000151914	DST	6	56322785	56819426	15	11	57560	1.1499	0.12509	0.935241
ENSG00000172365	OR5B2	11	58189738	58190786	1	1	57560	1.1499	0.1251	0.934681
ENSG00000096996	IL12RB1	19	18169805	18209754	5	3	57560	1.1498	0.12512	0.934195
ENSG00000225885	AC023590.1	8	119294378	119412844	6	4	57560	1.1496	0.12514	0.933711
ENSG00000166220	TBATA	10	72530995	72545157	3	2	57560	1.1496	0.12515	0.933152
ENSG00000164442	CITED2	6	139693393	139695757	1	1	57560	1.1494	0.1252	0.932893
ENSG00000170442	KRT86	12	52643084	52702947	3	2	57560	1.1485	0.12537	0.933527
ENSG00000106948	AKNA	9	117096436	117156685	1	1	57560	1.1474	0.1256	0.934291
ENSG00000179583	CIITA	16	10971055	11026079	2	1	57560	1.1475	0.1256	0.934291
ENSG00000175115	PACS1	11	65837834	66012218	9	6	57560	1.1474	0.12562	0.933492
ENSG00000106633	GCK	7	44183872	44237769	1	1	57560	1.1455	0.126	0.935684
ENSG00000183291	45915	1	87328132	87380107	1	1	57560	1.1431	0.1265	0.938763
ENSG00000164118	CEP44	4	175204828	175254531	1	1	57560	1.1426	0.1266	0.938872
ENSG00000104611	SH2D4A	8	19171128	19253729	7	5	57560	1.1423	0.12667	0.938758
ENSG00000144331	ZNF385B	2	180306709	180726232	14	10	57560	1.1419	0.12675	0.938718
ENSG00000135334	AKIRIN2	6	88384790	88411927	2	1	57560	1.1417	0.12679	0.938383
ENSG00000142512	SIGLEC10	19	51913275	51921057	1	1	57560	1.1416	0.1268	0.937825
ENSG00000187535	IFT140	16	1560428	1662111	8	6	57560	1.1415	0.12683	0.937417
ENSG00000081307	UBA5	3	132373290	132396941	3	2	57560	1.1413	0.12686	0.937009
ENSG00000048028	USP28	11	113668596	113746292	6	4	57560	1.1399	0.12716	0.938594
ENSG00000149557	FEZ1	11	125315646	125366213	1	1	57560	1.1397	0.1272	0.93826
ENSG00000083799	CYLD	16	50775961	50835846	1	1	57560	1.1373	0.1277	0.941317
ENSG00000112697	TMEM30A	6	75962640	75994684	1	1	57560	1.1369	0.1278	0.941423
ENSG00000166813	KIF7	15	90152020	90198682	5	3	57560	1.1365	0.12787	0.941308
ENSG00000104964	AES	19	3052908	3063105	1	1	57560	1.1364	0.1279	0.940899
ENSG00000186684	CYP27C1	2	127941696	127977654	1	1	57560	1.1354	0.1281	0.941741
ENSG00000042286	AIFM2	10	71857979	71892690	2	1	57560	1.135	0.12818	0.941699
ENSG00000218672	AC008060.7	7	155174771	155189051	1	1	57560	1.1349	0.1282	0.941217
ENSG00000129951	LPPR3	19	812518	821967	12	5	57560	1.1349	0.12821	0.940663
ENSG00000035403	VCL	10	75757872	75879918	4	2	57560	1.1341	0.12837	0.941209
ENSG00000136631	VPS45	1	150039369	150117505	1	1	57560	1.134	0.1284	0.940802
ENSG00000100985	MMP9	20	44637547	44645200	2	1	57560	1.1336	0.12848	0.940761
ENSG00000114757	PEX5L	3	179512746	179754841	8	6	57560	1.1336	0.12849	0.940208
ENSG00000179152	TCAIM	3	44379611	44450943	1	1	57560	1.1335	0.1285	0.939656
ENSG00000138780	GSTCD	4	106629935	106768885	4	2	57560	1.1334	0.12852	0.939178
ENSG00000164169	PRMT10	4	148558936	148605381	3	2	57560	1.1331	0.12858	0.938993
ENSG00000173040	EVC2	4	5544499	5711275	4	2	57560	1.1328	0.12865	0.93888
ENSG00000204186	ZDBF2	2	207139387	207179148	1	1	57560	1.1326	0.1287	0.938622
ENSG00000139726	DENR	12	123237321	123255611	1	1	57560	1.1321	0.1288	0.938418
ENSG00000162746	FCRLB	1	161691353	161697933	1	1	57560	1.1321	0.1288	0.938418
ENSG00000142945	KIF2C	1	45205490	45233439	2	1	57560	1.1318	0.12887	0.937996
ENSG00000100505	TRIM9	14	51441980	51562779	2	1	57560	1.131	0.12904	0.938612
ENSG00000107249	GLIS3	9	3824127	4348392	2512	392	57560	1.1305	0.12913	0.938646
ENSG00000153066	TXNDC11	16	11772936	11836734	4	2	57560	1.1301	0.12921	0.938607
ENSG00000144134	RABL2A	2	114384806	114400973	1	1	57560	1.1297	0.1293	0.938641
ENSG00000116014	KISS1R	19	917287	921015	8	4	57560	1.1295	0.12933	0.93824
ENSG00000109466	KLHL2	4	166128770	166244308	4	2	57560	1.1294	0.12937	0.937911
ENSG00000092531	SNAP23	15	42783431	42837547	1	1	57560	1.1292	0.1294	0.936893
ENSG00000180979	LRRC57	15	42834720	42841000	1	1	57560	1.1292	0.1294	0.936893
ENSG00000187626	ZKSCAN4	6	28212401	28227011	1	1	57560	1.1292	0.1294	0.936893
ENSG00000185046	ANKS1B	12	99120235	100378432	42	34	57560	1.129	0.12944	0.935951
ENSG00000121579	NAA50	3	113435307	113465147	1	1	57560	1.1288	0.1295	0.935769
ENSG00000103342	GSPT1	16	11961985	12009939	4	2	57560	1.128	0.12967	0.936383
ENSG00000178722	C5orf64	5	60933535	61047590	3	2	57560	1.1276	0.12975	0.936345
ENSG00000181045	SLC26A11	17	78193498	78227299	1	1	57560	1.1269	0.1299	0.936813
ENSG00000165029	ABCA1	9	107543283	107690518	11	8	57560	1.1262	0.13003	0.937136
ENSG00000175322	ZNF519	18	14057456	14132489	2	1	57560	1.1262	0.13004	0.936595
ENSG00000143341	HMCN1	1	185703683	186160085	14	10	57560	1.1256	0.13016	0.936845
ENSG00000156414	TDRD9	14	104394799	104519004	4	2	57560	1.1256	0.13018	0.936376
ENSG00000164114	MAP9	4	156263810	156298122	2	1	57560	1.1246	0.13038	0.937202
ENSG00000171488	LRRC8C	1	90098631	90235462	3	2	57560	1.1245	0.13041	0.936805
ENSG00000099282	TSPAN15	10	71211229	71267425	3	2	57560	1.1228	0.13077	0.938778
ENSG00000136110	LECT1	13	53277399	53313947	5	3	57560	1.1224	0.13085	0.93874
ENSG00000146376	ARHGAP18	6	129897277	130031370	4	2	57560	1.1219	0.13095	0.938845
ENSG00000062282	DGAT2	11	75470557	75512579	2	1	57560	1.1217	0.13099	0.93852
ENSG00000141255	SPATA22	17	3343313	3417146	2	1	57560	1.1217	0.131	0.93798
ENSG00000204642	HLA-F	6	29690552	29706305	2	1	57560	1.1215	0.13103	0.937585
ENSG00000133477	FAM83F	22	40390953	40439533	3	2	57560	1.1214	0.13107	0.937261
ENSG00000166557	TMED3	15	79603404	79704334	1	1	57560	1.1212	0.1311	0.936867
ENSG00000138496	PARP9	3	122246771	122283424	2	1	57560	1.1208	0.1312	0.936972
ENSG00000169291	SHE	1	154442248	154474589	1	1	57560	1.1203	0.1313	0.936774
ENSG00000256861	RP11-512M8.5	12	122692326	122750970	5	3	57560	1.1203	0.1313	0.936774
ENSG00000182093	WRB	21	40752170	40800454	3	2	57560	1.1202	0.13131	0.935935
ENSG00000154889	MPPE1	18	11882621	11909222	2	1	57560	1.1199	0.13138	0.935827
ENSG00000231274	SBK3	19	56052023	56056909	1	1	57560	1.1198	0.1314	0.935364
ENSG00000198324	FAM109A	12	111798455	111806925	1	1	57560	1.1193	0.1315	0.93547
ENSG00000115484	CCT4	2	62095224	62115939	1	1	57560	1.1175	0.1319	0.937709
ENSG00000145335	SNCA	4	90645250	90759466	8	6	57560	1.1169	0.13201	0.937885
ENSG00000169714	CNBP	3	128888327	128902765	1	1	57560	1.1151	0.1324	0.940049
ENSG00000187607	ZNF286A	17	15602891	15640874	2	1	57560	1.1146	0.13251	0.940223
ENSG00000140386	SCAPER	15	76640526	77197785	21	16	57560	1.1144	0.13256	0.939971
ENSG00000015676	NUDCD3	7	44418720	44530479	2	1	57560	1.1142	0.1326	0.939649
ENSG00000197872	FAM49A	2	16730727	16847599	2	1	57560	1.1133	0.13279	0.940087
ENSG00000258839	MC1R	16	89978527	89987385	2	1	57560	1.1133	0.13279	0.940087
ENSG00000145888	GLRA1	5	151202074	151304403	6	4	57560	1.113	0.13286	0.939675
ENSG00000189233	NUGGC	8	27879481	27941388	4	2	57560	1.1128	0.1329	0.939354
ENSG00000167785	ZNF558	19	8920380	8943004	3	2	57560	1.1125	0.13297	0.939245
ENSG00000198818	SFT2D1	6	166733216	166756079	1	1	57560	1.1123	0.133	0.938854
ENSG00000099800	TIMM13	19	2425622	2427892	1	1	57560	1.1119	0.1331	0.938957
ENSG00000104537	ANXA13	8	124693034	124749647	2	1	57560	1.1117	0.13314	0.938637
ENSG00000204764	RANBP17	5	170288874	170727019	19	15	57560	1.1115	0.13319	0.938388
ENSG00000111445	RFC5	12	118451393	118470935	3	2	57560	1.1109	0.1333	0.938562
ENSG00000127084	FGD3	9	95709733	95798518	2	1	57560	1.1109	0.13332	0.938102
ENSG00000176105	YES1	18	721588	812547	16	7	57560	1.1107	0.13335	0.937713
ENSG00000143473	KCNH1	1	210856555	211307457	8	6	57560	1.1106	0.13338	0.937325
ENSG00000184517	ZFP1	16	75182390	75206134	1	1	57560	1.11	0.1335	0.937569
ENSG00000078900	TP73	1	3569084	3652765	2	1	57560	1.11	0.13351	0.937041
ENSG00000140368	PSTPIP1	15	77285700	77329673	1	1	57560	1.1086	0.1338	0.938477
ENSG00000113407	TARS	5	33440802	33469644	2	1	57560	1.1075	0.13403	0.939491
ENSG00000064205	WISP2	20	43343485	43357150	2	1	57560	1.1075	0.13405	0.938734
ENSG00000090020	SLC9A1	1	27425306	27493472	4	2	57560	1.1074	0.13405	0.938734
ENSG00000082438	COBLL1	2	165510134	165700189	2	1	57560	1.1067	0.1342	0.938888
ENSG00000152056	AP1S3	2	224616403	224702744	4	2	57560	1.1061	0.13434	0.93927
ENSG00000090661	CERS4	19	8271620	8327305	2	1	57560	1.106	0.13436	0.938813
ENSG00000175895	PLEKHF2	8	96146032	96168912	1	1	57560	1.1058	0.1344	0.938496
ENSG00000184900	SUMO3	21	46225532	46238694	1	1	57560	1.1049	0.1346	0.939296
ENSG00000040487	PQLC2	1	19638820	19655794	1	1	57560	1.1044	0.1347	0.938803
ENSG00000157212	PAXIP1	7	154735397	154794794	1	1	57560	1.1044	0.1347	0.938803
ENSG00000180259	PRNT	20	4711928	4721314	1	1	57560	1.1044	0.1347	0.938803
ENSG00000186452	TMPRSS12	12	51236703	51281667	2	1	57560	1.1042	0.13476	0.938032
ENSG00000076043	REXO2	11	114310108	114321001	1	1	57560	1.1031	0.135	0.939108
ENSG00000151474	FRMD4A	10	13685706	14504141	42	35	57560	1.1024	0.13515	0.939557
ENSG00000109436	TBC1D9	4	141541919	141677274	5	3	57560	1.1022	0.13518	0.939172
ENSG00000150551	LYPD1	2	133402426	133429152	1	1	57560	1.1021	0.1352	0.938718
ENSG00000164087	POC1A	3	52109269	52188706	1	1	57560	1.1017	0.1353	0.938524
ENSG00000168334	XIRP1	3	39224701	39234087	1	1	57560	1.1017	0.1353	0.938524
ENSG00000116329	OPRD1	1	29138654	29190208	1	1	57560	1.1012	0.1354	0.93833
ENSG00000146282	RARS2	6	88224096	88299721	6	4	57560	1.1007	0.1355	0.938136
ENSG00000170871	KIAA0232	4	6783102	6885897	1	1	57560	1.1008	0.1355	0.938136
ENSG00000121904	CSMD2	1	33979609	34631443	20	16	57560	1.1002	0.13562	0.938081
ENSG00000114853	ZBTB47	3	42695176	42709072	1	1	57560	1.0998	0.1357	0.938044
ENSG00000258941	RP11-407N17.3	14	39703106	39820397	3	2	57560	1.0998	0.13571	0.937524
ENSG00000145555	MYO10	5	16665395	16936372	8	6	57560	1.0994	0.1358	0.937557
ENSG00000221914	PPP2R2A	8	26149007	26230196	2	1	57560	1.0992	0.13584	0.937245
ENSG00000233539	AC011294.3	7	46713383	46799449	1	1	57560	1.0989	0.1359	0.937071
ENSG00000142233	NTN5	19	49164664	49176338	2	1	57560	1.0982	0.13607	0.937655
ENSG00000133665	DYDC2	10	82104501	82127829	1	1	57560	1.0976	0.1362	0.937963
ENSG00000006432	MAP3K9	14	71189243	71276251	2	1	57560	1.0967	0.13638	0.938615
ENSG00000100304	TTLL12	22	43562628	43583139	1	1	57560	1.0962	0.1365	0.938854
ENSG00000152782	PANK1	10	91342745	91405215	3	2	57560	1.0958	0.13657	0.938748
ENSG00000137055	PLAA	9	26904081	26947461	7	4	57560	1.0933	0.13712	0.94194
ENSG00000163933	RFT1	3	53122499	53164478	1	1	57560	1.093	0.1372	0.941901
ENSG00000164406	LEAP2	5	132208014	132210738	1	1	57560	1.0921	0.1374	0.942392
ENSG00000180573	HIST1H2AC	6	26124373	26139344	2	1	57560	1.0921	0.1374	0.942392
ENSG00000104044	OCA2	15	28000021	28344504	16	12	57560	1.0919	0.13744	0.941785
ENSG00000075673	ATP12A	13	25254549	25285921	1	1	57560	1.0916	0.1375	0.94161
ENSG00000187210	GCNT1	9	79034752	79122332	2	1	57560	1.0914	0.13756	0.941434
ENSG00000163961	RNF168	3	196195654	196230639	5	3	57560	1.0908	0.13767	0.941601
ENSG00000132561	MATN2	8	98881068	99048944	3	2	57560	1.0908	0.13768	0.941084
ENSG00000170075	GPR37L1	1	202091986	202102720	1	1	57560	1.0907	0.1377	0.940636
ENSG00000151726	ACSL1	4	185676749	185747972	1	1	57560	1.0898	0.1379	0.941418
ENSG00000170035	UBE2E3	2	181831975	181941312	3	2	57560	1.0889	0.13809	0.94213
ENSG00000250565	ATP6V1E2	2	46717889	46769696	2	1	57560	1.088	0.13829	0.94291
ENSG00000164761	TNFRSF11B	8	119935796	119964439	1	1	57560	1.088	0.1383	0.942394
ENSG00000151131	C12orf45	12	105380088	105443515	2	1	57560	1.0879	0.13833	0.942014
ENSG00000137845	ADAM10	15	58887403	59042177	8	5	57560	1.086	0.13873	0.944154
ENSG00000131115	ZNF227	19	44711700	44741421	3	2	57560	1.0859	0.13875	0.943706
ENSG00000070010	UFD1L	22	19437433	19466738	3	2	57560	1.0854	0.13887	0.943938
ENSG00000152402	GUCY1A2	11	106544738	106889250	12	9	57560	1.0851	0.13894	0.943831
ENSG00000173261	PLAC8L1	5	145463949	145483932	1	1	57560	1.0848	0.139	0.943656
ENSG00000143850	PLEKHA6	1	204187979	204346793	9	6	57560	1.0837	0.13924	0.944702
ENSG00000171243	SOSTDC1	7	16501106	16570205	5	3	57560	1.0828	0.13944	0.945475
ENSG00000186918	ZNF395	8	28203102	28260218	1	1	57560	1.0821	0.1396	0.945977
ENSG00000084731	KIF3C	2	26149471	26205618	2	1	57560	1.0815	0.13973	0.946275
ENSG00000178691	SUZ12	17	30264037	30328064	1	1	57560	1.0812	0.1398	0.946166
ENSG00000260861	RP4-576H24.4	20	1520790	1600655	2	1	57560	1.0805	0.13996	0.946667
ENSG00000127720	METTL25	12	82752276	82873015	2	1	57560	1.0804	0.13999	0.946288
ENSG00000141441	GAREM	18	29704840	30050447	21	16	57560	1.0801	0.14005	0.946112
ENSG00000122733	KIAA1045	9	34957484	34982541	1	1	57560	1.0785	0.1404	0.947603
ENSG00000197444	OGDHL	10	50942689	50970425	1	1	57560	1.0785	0.1404	0.947603
ENSG00000101336	HCK	20	30639991	30689659	3	2	57560	1.0785	0.14041	0.946799
ENSG00000186642	PDE2A	11	72287185	72385635	2	1	57560	1.0779	0.14053	0.947028
ENSG00000177706	FAM20C	7	192969	300711	7	5	57560	1.0778	0.14056	0.94665
ENSG00000154589	LY96	8	74903587	74941322	3	2	57560	1.0776	0.14062	0.946474
ENSG00000087460	GNAS	20	57414773	57486247	3	2	57560	1.0764	0.14087	0.947287
ENSG00000165702	GFI1B	9	135820932	135867083	3	2	57560	1.0764	0.14087	0.947287
ENSG00000155592	ZKSCAN2	16	25247322	25269252	1	1	57560	1.0763	0.1409	0.946621
ENSG00000136404	TM6SF1	15	83776159	83813606	1	1	57560	1.0758	0.141	0.946714
ENSG00000061918	GUCY1B3	4	156680144	156728743	1	1	57560	1.0754	0.1411	0.946808
ENSG00000132692	BCAN	1	156611182	156629324	1	1	57560	1.0749	0.1412	0.946901
ENSG00000117153	KLHL12	1	202860228	202897764	1	1	57560	1.0732	0.1416	0.948716
ENSG00000151967	SCHIP1	3	159557650	159615149	3	2	57560	1.0731	0.1416	0.948716
ENSG00000160882	CYP11B1	8	143953772	143961262	2	1	57560	1.0723	0.1418	0.9489
ENSG00000183463	URAD	13	28551851	28562791	1	1	57560	1.0723	0.1418	0.9489
ENSG00000106459	NRF1	7	129251555	129396922	5	3	57560	1.0719	0.14188	0.948569
ENSG00000143199	ADCY10	1	167778625	167883453	9	6	57560	1.0714	0.142	0.948219
ENSG00000250067	YJEFN3	19	19627036	19648390	6	4	57560	1.0714	0.142	0.948219
ENSG00000258674	CTC-260F20.3	19	19627036	19646885	6	4	57560	1.0714	0.142	0.948219
ENSG00000009844	VTA1	6	142468367	142545826	3	2	57560	1.0709	0.14211	0.947802
ENSG00000138735	PDE5A	4	120415550	120550146	7	5	57560	1.0704	0.14221	0.947894
ENSG00000103995	CEP152	15	49005125	49103343	7	5	57560	1.0699	0.14233	0.94812
ENSG00000184305	CCSER1	4	91048686	92523064	68	57	57560	1.0696	0.14241	0.948078
ENSG00000103522	IL21R	16	27413483	27462115	3	2	57560	1.0692	0.14248	0.947684
ENSG00000149646	CNBD2	20	34556512	34618622	2	1	57560	1.0693	0.14248	0.947684
ENSG00000125107	CNOT1	16	58553855	58663790	6	4	57560	1.0688	0.14258	0.947489
ENSG00000133943	C14orf159	14	91526677	91691976	5	3	57560	1.0683	0.14269	0.947648
ENSG00000116857	TMEM9	1	201103900	201140702	3	2	57560	1.0681	0.14274	0.947408
ENSG00000099954	CECR2	22	17840837	18037850	6	4	57560	1.0676	0.14284	0.9475
ENSG00000100234	TIMP3	22	33197687	33259030	4	2	57560	1.0676	0.14286	0.947061
ENSG00000138185	ENTPD1	10	97471536	97637023	6	4	57560	1.0672	0.14294	0.947021
ENSG00000196092	PAX5	9	36833272	37034103	12	9	57560	1.0662	0.14317	0.947973
ENSG00000164304	CAGE1	6	7326889	7389976	2	1	57560	1.0658	0.14325	0.947932
ENSG00000103855	CD276	15	73976307	74006859	1	1	57560	1.0652	0.1434	0.948354
ENSG00000169856	ONECUT1	15	53049637	53083273	2	1	57560	1.0651	0.14341	0.94785
ENSG00000126785	RHOJ	14	63670832	63759937	2	1	57560	1.0649	0.14346	0.947611
ENSG00000164176	EDIL3	5	83236373	83680611	14	11	57560	1.0647	0.1435	0.946738
ENSG00000198466	ZNF587	19	58361225	58376480	1	1	57560	1.0647	0.1435	0.946738
ENSG00000204514	ZNF814	19	58360099	58400442	1	1	57560	1.0647	0.1435	0.946738
ENSG00000112499	SLC22A2	6	160592093	160698670	3	2	57560	1.0638	0.1437	0.946638
ENSG00000197483	ZNF628	19	55987699	55995854	1	1	57560	1.0638	0.1437	0.946638
ENSG00000065833	ME1	6	83920108	84140797	7	5	57560	1.0637	0.14373	0.945986
ENSG00000267477	CTC-398G3.6	19	11577055	11616513	3	2	57560	1.063	0.14389	0.946473
ENSG00000111530	CAND1	12	67663061	67713731	1	1	57560	1.063	0.1439	0.94569
ENSG00000142408	CACNG8	19	54466294	54493469	1	1	57560	1.063	0.1439	0.94569
ENSG00000154269	ENPP3	6	131949582	132068553	3	2	57560	1.0622	0.14406	0.945894
ENSG00000035928	RFC1	4	39289076	39367995	2	1	57560	1.0618	0.14416	0.945985
ENSG00000139832	RAB20	13	111175417	111214080	1	1	57560	1.0616	0.1442	0.945684
ENSG00000214944	ARHGEF28	5	72921983	73237818	10	7	57560	1.0612	0.1443	0.945776
ENSG00000146530	VWDE	7	12370511	12443567	2	1	57560	1.0608	0.14439	0.945802
ENSG00000111907	TPD52L1	6	125440195	125585553	5	3	57560	1.0608	0.1444	0.945304
ENSG00000068724	TTC7A	2	47143296	47303276	17	13	57560	1.0605	0.14446	0.945134
ENSG00000106025	TSPAN12	7	120427376	120498456	1	1	57560	1.0603	0.1445	0.944834
ENSG00000100092	SH3BP1	22	38030661	38062939	3	2	57560	1.06	0.14458	0.944796
ENSG00000104626	ERI1	8	8859657	8974256	2	1	57560	1.0598	0.14461	0.94443
ENSG00000146192	FGD2	6	36973422	36996846	2	1	57560	1.0594	0.1447	0.944457
ENSG00000116833	NR5A2	1	199996730	200146552	7	5	57560	1.059	0.1448	0.944269
ENSG00000170523	KRT83	12	52708085	52715182	1	1	57560	1.059	0.1448	0.944269
ENSG00000095203	EPB41L4B	9	111934255	112083244	3	2	57560	1.0587	0.14486	0.943821
ENSG00000119720	NRDE2	14	90742580	90798481	2	1	57560	1.0586	0.14488	0.943393
ENSG00000084764	MAPRE3	2	27193480	27250064	4	2	57560	1.0581	0.14502	0.943746
ENSG00000110713	NUP98	11	3692313	3819022	4	2	57560	1.058	0.14503	0.943252
ENSG00000127616	SMARCA4	19	11071598	11176071	12	9	57560	1.0579	0.14505	0.942825
ENSG00000074527	NTN4	12	96051583	96184930	3	2	57560	1.0578	0.14508	0.942463
ENSG00000228804	RP11-211G3.3	3	187420101	187451637	2	1	57560	1.0577	0.1451	0.942036
ENSG00000198286	CARD11	7	2945775	3083579	6	4	57560	1.0575	0.14515	0.941805
ENSG00000172794	RAB37	17	72666717	72743474	6	4	57560	1.0569	0.14528	0.942093
ENSG00000134453	RBM17	10	6130950	6159420	1	1	57560	1.0568	0.1453	0.94139
ENSG00000249049	RP11-763F8.1	4	92240185	92246457	1	1	57560	1.0568	0.1453	0.94139
ENSG00000157510	AFAP1L1	5	148651434	148721365	4	2	57560	1.056	0.14548	0.941724
ENSG00000174720	LARP7	4	113558120	113578748	1	1	57560	1.0559	0.1455	0.941299
ENSG00000007001	UPP2	2	158733214	158992666	11	7	57560	1.0556	0.14558	0.941263
ENSG00000102908	NFAT5	16	69598997	69738569	2	1	57560	1.0554	0.14561	0.940904
ENSG00000240230	COX19	7	938415	1015235	1	1	57560	1.0551	0.1457	0.940933
ENSG00000261147	RP11-697E2.6	15	90792788	90815440	4	2	57560	1.055	0.14572	0.94051
ENSG00000184232	OAF	11	120081475	120101041	1	1	57560	1.0546	0.1458	0.940474
ENSG00000101442	ACTR5	20	37377085	37400834	1	1	57560	1.0537	0.146	0.941212
ENSG00000101452	DHX35	20	37590942	37668366	4	2	57560	1.0533	0.14609	0.941241
ENSG00000242550	SERPINB10	18	61564408	61603345	1	1	57560	1.0533	0.1461	0.940754
ENSG00000170579	DLGAP1	18	3496030	4455335	1199	296	57560	1.0531	0.14615	0.940525
ENSG00000166987	MBD6	12	57914493	57923931	1	1	57560	1.0529	0.1462	0.940297
ENSG00000137821	LRRC49	15	71145578	71342414	4	2	57560	1.0527	0.14624	0.940004
ENSG00000267699	RP11-729L2.2	18	48494389	48584514	6	4	57560	1.0524	0.14631	0.939905
ENSG00000122741	DCAF10	9	37800499	37867663	3	2	57560	1.0521	0.14638	0.939806
ENSG00000185033	SEMA4B	15	90703836	90772911	4	2	57560	1.0521	0.14639	0.939322
ENSG00000127824	TUBA4A	2	220114433	220142892	1	1	57560	1.0516	0.1465	0.939479
ENSG00000144229	THSD7B	2	137523115	138435287	40	33	57560	1.0512	0.14659	0.939509
ENSG00000125485	DDX31	9	135468384	135545788	4	2	57560	1.0511	0.14662	0.939154
ENSG00000083635	NUFIP1	13	45513384	45563618	2	1	57560	1.051	0.14663	0.938671
ENSG00000112530	PACRG	6	163148164	163736524	30	25	57560	1.0489	0.1471	0.940858
ENSG00000125459	MSTO1	1	155579979	155718153	4	2	57560	1.0489	0.1471	0.940858
ENSG00000132950	ZMYM5	13	20397622	20437776	1	1	57560	1.0485	0.1472	0.940677
ENSG00000049449	RCN1	11	31833939	32127301	12	9	57560	1.0478	0.14736	0.941153
ENSG00000169570	DTWD2	5	118173017	118324240	10	7	57560	1.0474	0.14746	0.941245
ENSG00000155970	MICU3	8	16884747	16980153	2	1	57560	1.0471	0.14752	0.941082
ENSG00000106868	SUSD1	9	114803065	114937688	3	2	57560	1.0469	0.14758	0.940919
ENSG00000148702	HABP2	10	115310596	115349361	2	1	57560	1.0468	0.1476	0.940229
ENSG00000153404	PLEKHG4B	5	140373	190085	1	1	57560	1.0468	0.1476	0.940229
ENSG00000112996	MRPS30	5	44809027	44820530	1	1	57560	1.0463	0.1477	0.940049
ENSG00000104728	ARHGEF10	8	1772142	1906807	15	11	57560	1.0458	0.14783	0.940332
ENSG00000196358	NTNG2	9	135037334	135119921	2	1	57560	1.0457	0.14784	0.939852
ENSG00000165097	KDM1B	6	18155560	18224084	6	4	57560	1.0443	0.14816	0.941342
ENSG00000104643	MTMR9	8	11141925	11185646	1	1	57560	1.0433	0.1484	0.942051
ENSG00000153885	KCTD15	19	34286838	34306668	1	1	57560	1.0433	0.1484	0.942051
ENSG00000128040	SPINK2	4	57676026	57687908	1	1	57560	1.0429	0.1485	0.94187
ENSG00000005810	MYCBP2	13	77618792	77901185	3	2	57560	1.0426	0.14858	0.941834
ENSG00000153291	SLC25A27	6	46620678	46645930	3	2	57560	1.0406	0.14904	0.944206
ENSG00000016391	CHDH	3	53846362	53880417	5	3	57560	1.0403	0.1491	0.944042
ENSG00000135535	CD164	6	109687717	109703762	1	1	57560	1.0399	0.1492	0.944132
ENSG00000124237	C20orf85	20	56725960	56736206	1	1	57560	1.0394	0.1493	0.94395
ENSG00000137177	KIF13A	6	17759414	17987854	11	8	57560	1.0394	0.1493	0.94395
ENSG00000128739	SNRPN	15	25068794	25223870	9	6	57560	1.0382	0.14959	0.944969
ENSG00000137507	LRRC32	11	76368568	76381791	2	1	57560	1.0378	0.14969	0.945058
ENSG00000189195	BTBD8	1	92545862	92613393	2	1	57560	1.0369	0.14989	0.945778
ENSG00000162408	NOL9	1	6581407	6614595	1	1	57560	1.036	0.1501	0.94656
ENSG00000120049	KCNIP2	10	103585731	103603677	1	1	57560	1.0356	0.1502	0.946647
ENSG00000110046	ATG2A	11	64662007	64684722	2	1	57560	1.0348	0.15038	0.947239
ENSG00000145975	FAM217A	6	4049668	4087578	1	1	57560	1.0339	0.1506	0.94781
ENSG00000204084	INPP5B	1	38326369	38412729	1	1	57560	1.0339	0.1506	0.94781
ENSG00000147654	EBAG9	8	110551940	110578225	2	1	57560	1.0338	0.15063	0.947186
ENSG00000162069	CCDC64B	16	3077683	3086927	1	1	57560	1.0334	0.1507	0.947085
ENSG00000125247	TMTC4	13	101256181	101327347	2	1	57560	1.0331	0.15077	0.946984
ENSG00000163743	RCHY1	4	76404247	76439974	2	1	57560	1.0324	0.15093	0.947448
ENSG00000188811	NHLRC3	13	39612443	39624246	1	1	57560	1.0322	0.151	0.947346
ENSG00000134884	ARGLU1	13	107194021	107220512	1	1	57560	1.0313	0.1512	0.94806
ENSG00000007047	MARK4	19	45582546	45808541	13	10	57560	1.0309	0.15129	0.948084
ENSG00000170255	MRGPRX1	11	18955360	18961054	1	1	57560	1.0309	0.1513	0.947607
ENSG00000109255	NMU	4	56461396	56502865	2	1	57560	1.0305	0.15139	0.947631
ENSG00000123119	NECAB1	8	91803778	91971636	5	3	57560	1.0293	0.15167	0.948843
ENSG00000181804	SLC9A9	3	142984064	143567373	21	16	57560	1.0292	0.15168	0.948366
ENSG00000185262	UBALD2	17	74261283	74267375	1	1	57560	1.0279	0.152	0.949827
ENSG00000175582	RAB6A	11	73386683	73472182	2	1	57560	1.0278	0.15203	0.949475
ENSG00000132517	SLC52A1	17	4935895	4955304	1	1	57560	1.0275	0.1521	0.949373
ENSG00000273291	KRBOX1	3	42850938	43097363	9	6	57560	1.0269	0.15223	0.949646
ENSG00000104093	DMXL2	15	51739908	51915030	4	2	57560	1.0268	0.15226	0.949294
ENSG00000135213	POM121C	7	75046066	75115548	3	2	57560	1.0252	0.15262	0.951
ENSG00000187871	GFRAL	6	55192267	55267291	6	4	57560	1.0247	0.15276	0.951333
ENSG00000177990	DPY19L2	12	63952693	64062719	4	2	57560	1.024	0.15291	0.951728
ENSG00000146592	CREB5	7	28338940	28865511	21	17	57560	1.024	0.15293	0.951315
ENSG00000146247	PHIP	6	79645584	79787953	4	2	57560	1.0237	0.153	0.951212
ENSG00000120915	EPHX2	8	27348296	27403081	5	3	57560	1.0234	0.15307	0.95111
ENSG00000136717	BIN1	2	127805603	127864931	5	3	57560	1.0228	0.15321	0.951442
ENSG00000170917	NUDT6	4	123809852	123844123	2	1	57560	1.0225	0.15326	0.951215
ENSG00000183207	RUVBL2	19	49496705	49519252	3	2	57560	1.0219	0.15341	0.951609
ENSG00000151025	GPR158	10	25463991	25891155	25	20	57560	1.0216	0.15348	0.951507
ENSG00000187783	TMEM72	10	45406648	45432450	2	1	57560	1.0204	0.15378	0.95283
ENSG00000196110	ZNF699	19	9404951	9420514	1	1	57560	1.0203	0.1538	0.952417
ENSG00000150527	CTAGE5	14	39734488	39856156	3	2	57560	1.0199	0.15389	0.952438
ENSG00000137168	PPIL1	6	36822603	36842800	2	1	57560	1.0195	0.15399	0.952521
ENSG00000134077	THUMPD3	3	9404526	9428475	2	1	57560	1.0184	0.15424	0.953531
ENSG00000151702	FLI1	11	128556430	128683162	4	2	57560	1.0182	0.15428	0.953242
ENSG00000096060	FKBP5	6	35541362	35696360	8	6	57560	1.018	0.15435	0.953139
ENSG00000171988	JMJD1C	10	64926981	65225722	12	8	57560	1.0177	0.1544	0.952646
ENSG00000178381	ZFAND2A	7	1191707	1200395	1	1	57560	1.0177	0.1544	0.952646
ENSG00000143476	DTL	1	212208919	212280742	2	1	57560	1.0176	0.15442	0.951968
ENSG00000164900	GBX1	7	150845676	150871832	1	1	57560	1.0169	0.1546	0.952544
ENSG00000164597	COG5	7	106842000	107204959	10	7	57560	1.0169	0.15461	0.952072
ENSG00000146216	TTBK1	6	43211418	43255997	4	2	57560	1.0168	0.15462	0.951601
ENSG00000048740	CELF2	10	11047259	11378674	5	3	57560	1.0164	0.15471	0.951622
ENSG00000156299	TIAM1	21	32490734	32932290	14	10	57560	1.0158	0.15487	0.952074
ENSG00000118596	SLC16A7	12	59989848	60176395	9	6	57560	1.0156	0.15491	0.951788
ENSG00000145675	PIK3R1	5	67511548	67597649	1	1	57560	1.0148	0.1551	0.951892
ENSG00000162736	NCSTN	1	160313062	160328742	1	1	57560	1.0148	0.1551	0.951892
ENSG00000180938	ZNF572	8	125985540	125991631	1	1	57560	1.0148	0.1551	0.951892
ENSG00000152954	NRSN1	6	24126350	24155128	1	1	57560	1.0144	0.1552	0.951443
ENSG00000135829	DHX9	1	182808504	182856886	2	1	57560	1.0134	0.15543	0.952323
ENSG00000111110	PPM1H	12	63037762	63328817	12	9	57560	1.0131	0.15551	0.952282
ENSG00000180628	PCGF5	10	92979908	93044088	4	2	57560	1.0129	0.15555	0.951997
ENSG00000145741	BTF3	5	72794233	72801460	3	2	57560	1.0128	0.15559	0.951712
ENSG00000117859	OSBPL9	1	52042851	52254889	5	3	57560	1.0125	0.15565	0.95155
ENSG00000205189	ZBTB10	8	81397854	81438500	4	2	57560	1.0124	0.15568	0.951205
ENSG00000267881	CEA	19	42212531	42265190	1	1	57560	1.0123	0.1557	0.950799
ENSG00000133704	IPO8	12	30781922	30848920	4	2	57560	1.0111	0.15599	0.952041
ENSG00000049192	ADAMTS6	5	64444563	64777747	9	6	57560	1.0109	0.15603	0.951757
ENSG00000150201	FXYD4	10	43867090	43871783	1	1	57560	1.0106	0.1561	0.951656
ENSG00000135333	EPHA7	6	93949738	94129265	10	7	57560	1.0103	0.15617	0.951555
ENSG00000083782	EPYC	12	91357456	91398803	2	1	57560	1.0101	0.15622	0.951333
ENSG00000070759	TESK2	1	45809555	45956872	4	2	57560	1.0099	0.15627	0.951111
ENSG00000165181	C9orf84	9	114448453	114557288	3	2	57560	1.0099	0.15628	0.950646
ENSG00000100600	LGMN	14	93170152	93215047	1	1	57560	1.0098	0.1563	0.950242
ENSG00000172775	FAM192A	16	57186378	57220028	2	1	57560	1.0093	0.15641	0.950385
ENSG00000258864	CTC-554D6.1	5	112162910	112203279	3	2	57560	1.0081	0.1567	0.951622
ENSG00000121691	CAT	11	34460472	34493609	2	1	57560	1.0079	0.15675	0.9514
ENSG00000119326	CTNNAL1	9	111704851	111775809	2	1	57560	1.0079	0.15676	0.950936
ENSG00000105650	PDE4C	19	18318771	18366229	1	1	57560	1.0073	0.1569	0.950736
ENSG00000198482	ZNF808	19	53030905	53067717	1	1	57560	1.0073	0.1569	0.950736
ENSG00000221949	C12orf61	12	62995531	62997214	1	1	57560	1.0073	0.1569	0.950736
ENSG00000123080	CDKN2C	1	51426417	51440305	2	1	57560	1.0065	0.15709	0.95084
ENSG00000177994	C2orf73	2	54557171	54610879	2	1	57560	1.0058	0.15725	0.951285
ENSG00000268193	AC002985.3	19	19017822	19045206	3	2	57560	1.0053	0.15737	0.951487
ENSG00000114405	C3orf14	3	62304648	62321888	3	2	57560	1.0052	0.15739	0.951085
ENSG00000166819	PLIN1	15	90207596	90222658	2	1	57560	1.0043	0.15761	0.951892
ENSG00000171735	CAMTA1	1	6845384	7829766	14	10	57560	1.004	0.1577	0.951913
ENSG00000185838	GNB1L	22	19770747	19842462	5	3	57560	1.0036	0.1578	0.951994
ENSG00000144481	TRPM8	2	234826043	234928166	5	3	57560	1.0033	0.15786	0.951833
ENSG00000158560	DYNC1I1	7	95401866	95739634	15	11	57560	1.0032	0.15788	0.951432
ENSG00000160256	FAM207A	21	46359925	46396904	3	2	57560	1.0024	0.15808	0.952116
ENSG00000170390	DCLK2	4	150999426	151178609	6	4	57560	1.0022	0.15812	0.951836
ENSG00000139719	VPS33A	12	122714111	122751068	5	3	57560	1.0014	0.15831	0.952458
ENSG00000198901	PRC1	15	91509270	91538859	2	1	57560	1.0014	0.15832	0.951997
ENSG00000114346	ECT2	3	172468472	172539264	3	2	57560	1.0012	0.15836	0.951718
ENSG00000109099	PMP22	17	15133095	15168643	1	1	57560	1.0006	0.1585	0.951779
ENSG00000118898	PPL	16	4932508	5010742	1	1	57560	1.0006	0.1585	0.951779
ENSG00000123094	RASSF8	12	26111962	26232825	7	4	57560	0.99896	0.15891	0.95346
ENSG00000145685	LHFPL2	5	77781038	78065844	18	14	57560	0.99865	0.15898	0.95336
ENSG00000185958	FAM186A	12	50720013	50790405	3	2	57560	0.99759	0.15924	0.954399
ENSG00000091106	NLRC4	2	32449522	32490923	4	2	57560	0.99666	0.15947	0.955257
ENSG00000133243	BTBD2	19	1985447	2034880	5	3	57560	0.99636	0.15954	0.955156
ENSG00000130589	HELZ2	20	62189439	62205592	4	2	57560	0.99563	0.15972	0.955453
ENSG00000153827	TRIP12	2	230628554	230787955	5	3	57560	0.99563	0.15972	0.955453
ENSG00000189030	VHLL	1	156268415	156269428	2	1	57560	0.9954	0.15977	0.954973
ENSG00000181192	DHTKD1	10	12110971	12165224	1	1	57560	0.99528	0.1598	0.954374
ENSG00000187833	C2orf78	2	74011316	74044274	1	1	57560	0.99528	0.1598	0.954374
ENSG00000108826	MRPL27	17	48445218	48450575	1	1	57560	0.99487	0.1599	0.954194
ENSG00000152822	GRM1	6	146348782	146758734	17	13	57560	0.99468	0.15995	0.953975
ENSG00000160688	FLAD1	1	154955814	154965587	1	1	57560	0.99446	0.16	0.953756
ENSG00000089250	NOS1	12	117645947	117889975	6	4	57560	0.99359	0.16021	0.954491
ENSG00000099812	MISP	19	751126	764319	39	19	57560	0.99334	0.16027	0.954331
ENSG00000101246	ARFRP1	20	62329996	62339377	1	1	57560	0.99282	0.1604	0.95433
ENSG00000163568	AIM2	1	159032274	159116886	1	1	57560	0.99282	0.1604	0.95433
ENSG00000197746	PSAP	10	73576055	73611126	3	2	57560	0.99268	0.16043	0.953735
ENSG00000204410	MSH5	6	31707725	31732622	1	1	57560	0.9924	0.1605	0.953378
ENSG00000255152	MSH5-SAPCD1	6	31707797	31732628	1	1	57560	0.9924	0.1605	0.953378
ENSG00000174807	CD248	11	66081958	66084515	1	1	57560	0.99159	0.1607	0.953793
ENSG00000272762	RP11-155D18.14	3	51994317	52008032	1	1	57560	0.99118	0.1608	0.953872
ENSG00000163866	SMIM12	1	35178338	35325417	1	1	57560	0.99077	0.1609	0.953951
ENSG00000109680	TBC1D19	4	26578059	26756973	6	4	57560	0.98911	0.1613	0.955807
ENSG00000240720	LRRD1	7	91741473	91808845	2	1	57560	0.98874	0.16139	0.955825
ENSG00000213203	GIMAP1	7	150413645	150421372	2	1	57560	0.9883	0.1615	0.955962
ENSG00000100387	RBX1	22	41347351	41369313	1	1	57560	0.98709	0.1618	0.957222
ENSG00000196911	KPNA5	6	117002350	117063029	2	1	57560	0.98631	0.16199	0.957831
ENSG00000135506	OS9	12	58087738	58115340	1	1	57560	0.98546	0.1622	0.958558
ENSG00000198373	WWP2	16	69796209	69975644	7	5	57560	0.98502	0.16231	0.958692
ENSG00000163577	EIF5A2	3	170606204	170626482	2	1	57560	0.98468	0.16239	0.95865
ENSG00000185808	PIGP	21	38431470	38445470	1	1	57560	0.98464	0.1624	0.957938
ENSG00000198876	DCAF12	9	34086385	34127397	1	1	57560	0.98464	0.1624	0.957938
ENSG00000225683	AL078585.1	6	163586446	163612840	4	2	57560	0.98414	0.16252	0.957875
ENSG00000063660	GPC1	2	241375088	241407493	1	1	57560	0.98383	0.1626	0.957833
ENSG00000120694	HSPH1	13	31710762	31736525	2	1	57560	0.98344	0.1627	0.957909
ENSG00000143624	INTS3	1	153700543	153746555	2	1	57560	0.98325	0.16274	0.957632
ENSG00000116127	ALMS1	2	73612886	73837920	6	4	57560	0.98266	0.16289	0.958002
ENSG00000219438	FAM19A5	22	48885272	49246724	34	27	57560	0.98249	0.16293	0.957725
ENSG00000075624	ACTB	7	5566782	5603415	3	2	57560	0.98244	0.16294	0.957272
ENSG00000204956	PCDHGA1	5	140710252	140892546	8	5	57560	0.98196	0.16306	0.957466
ENSG00000162390	ACOT11	1	55007930	55104865	6	4	57560	0.98171	0.16312	0.957307
ENSG00000249709	ZNF564	19	12636184	12662356	3	2	57560	0.98119	0.16325	0.957559
ENSG00000166448	TMEM130	7	98444111	98468394	1	1	57560	0.97977	0.1636	0.959101
ENSG00000023287	RB1CC1	8	53535016	53658403	5	3	57560	0.97954	0.16366	0.958941
ENSG00000182271	TMIGD1	17	28643351	28661077	1	1	57560	0.97936	0.1637	0.958665
ENSG00000133216	EPHB2	1	23037332	23241818	3	2	57560	0.97925	0.16373	0.95833
ENSG00000187048	CYP4A11	1	47394849	47407156	1	1	57560	0.97855	0.1639	0.958815
ENSG00000142192	APP	21	27252861	27543446	20	16	57560	0.97755	0.16415	0.959767
ENSG00000117322	CR2	1	207627575	207663240	2	1	57560	0.97657	0.16439	0.96066
ENSG00000166439	RNF169	11	74459913	74553458	5	3	57560	0.97642	0.16443	0.960383
ENSG00000148734	NPFFR1	10	72007085	72043432	4	2	57560	0.97621	0.16448	0.960165
ENSG00000109270	LAMTOR3	4	100799493	100815647	1	1	57560	0.97573	0.1646	0.960101
ENSG00000163719	MTMR14	3	9691117	9744077	1	1	57560	0.97573	0.1646	0.960101
ENSG00000198937	CCDC167	6	37450696	37467698	2	1	57560	0.97558	0.16464	0.959571
ENSG00000135931	ARMC9	2	232063260	232239548	5	3	57560	0.97467	0.16486	0.960344
ENSG00000273294	RP11-1084J3.4	5	33987279	34124633	6	4	57560	0.97452	0.1649	0.960069
ENSG00000163291	PAQR3	4	79808281	79860592	2	1	57560	0.97406	0.16501	0.960201
ENSG00000162430	SEPN1	1	26126667	26144713	1	1	57560	0.97331	0.1652	0.960544
ENSG00000255054	RP1-317E23.6	1	26137961	26150235	1	1	57560	0.97331	0.1652	0.960544
ENSG00000198730	CTR9	11	10772534	10801290	2	1	57560	0.97327	0.16521	0.959841
ENSG00000128585	MKLN1	7	130794855	131181395	8	5	57560	0.97315	0.16524	0.959509
ENSG00000120690	ELF1	13	41506056	41635576	4	2	57560	0.97282	0.16532	0.959467
ENSG00000176927	EFCAB5	17	28256218	28435470	7	5	57560	0.97269	0.16535	0.959135
ENSG00000141469	SLC14A1	18	43304092	43332485	1	1	57560	0.9725	0.1654	0.958666
ENSG00000152642	GPD1L	3	32147181	32210205	4	2	57560	0.97249	0.1654	0.958666
ENSG00000047457	CP	3	148880197	148939842	2	1	57560	0.97166	0.16561	0.959125
ENSG00000198793	MTOR	1	11166592	11322564	2	1	57560	0.97156	0.16564	0.958794
ENSG00000121753	BAI2	1	32192718	32230494	1	1	57560	0.9713	0.1657	0.958637
ENSG00000163788	SNRK	3	43328004	43466256	3	2	57560	0.97111	0.16575	0.958422
ENSG00000154479	CCDC173	2	170501935	170550943	5	3	57560	0.97097	0.16578	0.958092
ENSG00000054282	SDCCAG8	1	243419320	243663394	5	3	57560	0.97055	0.16589	0.958224
ENSG00000005059	CCDC109B	4	110481361	110609874	4	2	57560	0.96995	0.16604	0.958587
ENSG00000178645	C10orf53	10	50887697	50918307	1	1	57560	0.96969	0.1661	0.95843
ENSG00000164134	NAA15	4	140222609	140341187	4	2	57560	0.96899	0.16628	0.958966
ENSG00000100325	ASCC2	22	30184597	30234271	2	1	57560	0.96855	0.16638	0.959039
ENSG00000137714	FDX1	11	110300607	110335605	1	1	57560	0.96809	0.1665	0.959228
ENSG00000178882	FAM101A	12	124457788	124800570	23	18	57560	0.96803	0.16651	0.958784
ENSG00000167772	ANGPTL4	19	8428173	8439257	2	1	57560	0.96794	0.16654	0.958455
ENSG00000136100	VPS36	13	52986737	53024763	2	1	57560	0.96759	0.16662	0.958414
ENSG00000166477	LEO1	15	52230222	52264003	1	1	57560	0.96729	0.1667	0.958373
ENSG00000183780	SLC35F3	1	234040679	234460262	18	14	57560	0.96705	0.16676	0.958217
ENSG00000030110	BAK1	6	33540329	33548019	2	1	57560	0.96533	0.16719	0.960186
ENSG00000166930	MS4A5	11	60197062	60222687	1	1	57560	0.96529	0.1672	0.959742
ENSG00000151276	MAGI1	3	65339200	66024509	32	26	57560	0.96492	0.16729	0.959758
ENSG00000167554	ZNF610	19	52839498	52871031	2	1	57560	0.96372	0.16759	0.960977
ENSG00000254986	DPP3	11	66247484	66277130	1	1	57560	0.96329	0.1677	0.961107
ENSG00000115904	SOS1	2	39208537	39351486	8	6	57560	0.96256	0.16788	0.961638
ENSG00000008197	TFAP2D	6	50681541	50740701	2	1	57560	0.96196	0.16804	0.962053
ENSG00000122543	OCM	7	5919458	5925993	1	1	57560	0.9617	0.1681	0.961896
ENSG00000135926	TMBIM1	2	219138915	219157309	1	1	57560	0.9609	0.1683	0.962539
ENSG00000106785	TRIM14	9	100831557	100881494	2	1	57560	0.96069	0.16835	0.962325
ENSG00000122547	EEPD1	7	36192758	36341152	10	7	57560	0.96048	0.16841	0.962168
ENSG00000111452	GPR133	12	131438452	131626014	16	12	57560	0.96034	0.16844	0.96159
ENSG00000127328	RAB3IP	12	70132461	70216984	3	2	57560	0.96034	0.16844	0.96159
ENSG00000136770	DNAJC1	10	22045466	22292698	16	11	57560	0.96031	0.16845	0.960899
ENSG00000170634	ACYP2	2	54197975	54532437	14	11	57560	0.96027	0.16846	0.960458
ENSG00000197771	MCMBP	10	121588972	121652068	2	1	57560	0.96008	0.16851	0.960245
ENSG00000205464	ATP6AP1L	5	81575281	81682796	5	3	57560	0.95991	0.16855	0.959976
ENSG00000039600	SOX30	5	157052687	157098488	2	1	57560	0.95925	0.16872	0.960446
ENSG00000100744	GSKIP	14	96829814	96853625	1	1	57560	0.95892	0.1688	0.960405
ENSG00000065268	WDR18	19	983174	994569	46	20	57560	0.95889	0.16881	0.959965
ENSG00000151304	SRFBP1	5	121297656	121411265	3	2	57560	0.95862	0.16888	0.959867
ENSG00000166033	HTRA1	10	124221041	124274424	3	2	57560	0.95855	0.16889	0.959428
ENSG00000112238	PRDM13	6	100054606	100063454	1	1	57560	0.95852	0.1689	0.958989
ENSG00000205659	LIN52	14	74551499	74667936	5	3	57560	0.95669	0.16936	0.961105
ENSG00000134007	ADAM20	14	70989075	71001732	2	1	57560	0.95651	0.16941	0.960893
ENSG00000089006	SNX5	20	17922241	17949623	1	1	57560	0.95614	0.1695	0.960908
ENSG00000122787	AKR1D1	7	137687070	137802732	2	1	57560	0.95533	0.16971	0.961603
ENSG00000093217	XYLB	3	38388251	38462839	7	5	57560	0.95434	0.16996	0.962523
ENSG00000159176	CSRP1	1	201452658	201478584	1	1	57560	0.95417	0.17	0.962254
ENSG00000072518	MARK2	11	63606400	63678491	4	2	57560	0.95395	0.17006	0.962099
ENSG00000136869	TLR4	9	120466610	120479149	1	1	57560	0.95377	0.1701	0.96183
ENSG00000182533	CAV3	3	8775486	8883492	1	1	57560	0.95298	0.1703	0.962466
ENSG00000174106	LEMD3	12	65563351	65642107	1	1	57560	0.95259	0.1704	0.962537
ENSG00000157851	DPYSL5	2	27070615	27173219	2	1	57560	0.95243	0.17044	0.962269
ENSG00000100266	PACSIN2	22	43231418	43411151	13	10	57560	0.95201	0.17055	0.962149
ENSG00000110436	SLC1A2	11	35272753	35441610	5	3	57560	0.952	0.17055	0.962149
ENSG00000144649	FAM198A	3	43020759	43101703	3	2	57560	0.95187	0.17058	0.961578
ENSG00000107798	LIPA	10	90973326	91174314	8	6	57560	0.951	0.1708	0.962325
ENSG00000148484	RSU1	10	16632610	16859527	8	6	57560	0.95003	0.17105	0.96324
ENSG00000128573	FOXP2	7	113726382	114333827	8	5	57560	0.94929	0.17124	0.963817
ENSG00000267970	AC004899.1	7	48887362	48891221	1	1	57560	0.94865	0.1714	0.964224
ENSG00000136960	ENPP2	8	120569326	120685693	2	1	57560	0.94858	0.17142	0.963843
ENSG00000104320	NBN	8	90945564	91015456	7	5	57560	0.94852	0.17143	0.963407
ENSG00000164588	HCN1	5	45259349	45696253	12	9	57560	0.94786	0.1716	0.96387
ENSG00000152683	SLC30A6	2	32390933	32449448	3	2	57560	0.94782	0.17161	0.963434
ENSG00000011600	TYROBP	19	36395303	36399197	1	1	57560	0.94747	0.1717	0.963202
ENSG00000105447	GRWD1	19	48949030	48960279	1	1	57560	0.94747	0.1717	0.963202
ENSG00000128881	TTBK2	15	43030932	43213007	7	4	57560	0.9474	0.17172	0.962577
ENSG00000026297	RNASET2	6	167342992	167370679	3	2	57560	0.94735	0.17173	0.962143
ENSG00000158806	NPM2	8	21881636	21894408	1	1	57560	0.94668	0.1719	0.962605
ENSG00000139626	ITGB7	12	53585102	53601091	2	1	57560	0.94617	0.17203	0.962843
ENSG00000146021	KLHL3	5	136953189	137071779	1	1	57560	0.94551	0.1722	0.963059
ENSG00000160472	TMEM190	19	55888204	55889612	1	1	57560	0.94551	0.1722	0.963059
ENSG00000101224	CDC25B	20	3767578	3786762	1	1	57560	0.94512	0.1723	0.962884
ENSG00000103091	WDR59	16	74907468	75034071	9	6	57560	0.94499	0.17233	0.962562
ENSG00000187801	ZFP69B	1	40915774	40929390	1	1	57560	0.94472	0.1724	0.962465
ENSG00000081913	PHLPP1	18	60382672	60647666	12	9	57560	0.94432	0.1725	0.96229
ENSG00000117118	SDHB	1	17345217	17380665	1	1	57560	0.94433	0.1725	0.96229
ENSG00000131061	ZNF341	20	32319463	32380075	3	2	57560	0.94406	0.17257	0.961949
ENSG00000168594	ADAM29	4	175750819	175899331	3	2	57560	0.94369	0.17266	0.961963
ENSG00000143457	GOLPH3L	1	150618701	150669630	1	1	57560	0.94355	0.1727	0.961699
ENSG00000243649	CFB	6	31895475	31919861	2	1	57560	0.94324	0.17278	0.961414
ENSG00000244255	CFB	6	31895475	31919825	2	1	57560	0.94324	0.17278	0.961414
ENSG00000155189	AGPAT5	8	6565878	6617184	5	3	57560	0.94319	0.17279	0.96074
ENSG00000124939	SCGB2A1	11	61976140	61981408	2	1	57560	0.94317	0.1728	0.96031
ENSG00000243660	ZNF487	10	43932282	43991517	3	2	57560	0.94278	0.1729	0.960381
ENSG00000136153	LMO7	13	76194570	76434004	8	5	57560	0.94232	0.17302	0.960562
ENSG00000153107	ANAPC1	2	112523848	112642267	8	6	57560	0.94179	0.17315	0.960799
ENSG00000165966	PDZRN4	12	41582250	41968392	18	14	57560	0.94167	0.17318	0.960481
ENSG00000112297	AIM1	6	106959730	107018326	1	1	57560	0.94081	0.1734	0.961216
ENSG00000270024	C8orf44-SGK3	8	67579831	67772707	7	5	57560	0.94046	0.17349	0.961231
ENSG00000099956	SMARCB1	22	24129150	24176703	2	1	57560	0.94035	0.17352	0.960913
ENSG00000179348	GATA2	3	128198270	128212028	1	1	57560	0.93887	0.1739	0.962533
ENSG00000148180	GSN	9	123970072	124095121	8	6	57560	0.93871	0.17394	0.96227
ENSG00000084674	APOB	2	21224301	21266945	1	1	57560	0.93809	0.1741	0.962429
ENSG00000095383	TBC1D2	9	100961311	101017915	3	2	57560	0.93808	0.1741	0.962429
ENSG00000186197	EDARADD	1	236511562	236648214	5	3	57560	0.93806	0.17411	0.961759
ENSG00000097046	CDC7	1	91966408	91991321	1	1	57560	0.9377	0.1742	0.961773
ENSG00000145907	G3BP1	5	151150606	151192346	2	1	57560	0.93735	0.17429	0.961787
ENSG00000145246	ATP10D	4	47487305	47595503	6	4	57560	0.93702	0.17437	0.961746
ENSG00000179314	WSCD1	17	5675554	6027747	12	9	57560	0.93657	0.17449	0.961925
ENSG00000100368	CSF2RB	22	37309670	37336491	6	4	57560	0.93598	0.17464	0.96227
ENSG00000142102	ATHL1	11	289135	296107	1	1	57560	0.93575	0.1747	0.962118
ENSG00000163803	PLB1	2	28680012	28866654	9	6	57560	0.93555	0.17475	0.961912
[truncated: 8,997 more rows]

## Sheet: SD5
Supplementary Data 5: Gene-based analysis (MAGMA) in AMR ancestry. Significant values after FDR correction are in bold. All tests were two-sided.
Gene	Gene Symbol	Chr	Start (GRCh37)	Stop (GRCh37)	nSNPs	nParam	N	Z-stat	P-value	FDR P-value
ENSG00000211445	GPX3	5	150400124	150408554	41	12	24645	3.5249	0.00021179	1
ENSG00000166391	MOGAT2	11	75428864	75444003	61	16	24645	3.5221	0.00021405	1
ENSG00000122545	SEPT7	7	35840542	35944917	225	25	24645	3.5206	0.0002153	1
ENSG00000172243	CLEC7A	12	10269376	10282857	52	8	24645	3.4647	0.00026544	1
ENSG00000182180	MRPS16	10	75006510	75012451	21	5	24645	3.447	0.00028339	1
ENSG00000156042	TTC18	10	75013517	75118617	430	11	24645	3.4222	0.00031054	1
ENSG00000174407	C20orf166	20	61147660	61167971	157	28	24645	3.4059	0.00032969	0.927936
ENSG00000129749	CHRNA10	11	3686817	3692614	19	8	24645	3.3016	0.00048074	1
ENSG00000138279	ANXA7	10	75134859	75173834	145	13	24645	3.2994	0.00048439	1
ENSG00000099942	CRKL	22	21271714	21308037	96	20	24645	3.2973	0.00048802	0.961497
ENSG00000164556	FAM183B	7	38724946	38726637	9	5	24645	3.2902	0.0005006	0.89662
ENSG00000169688	MT1B	16	56685811	56687116	9	5	24645	3.2833	0.00051292	0.842129
ENSG00000167286	CD3D	11	118209669	118213459	12	7	24645	3.2356	0.00060696	0.919871
ENSG00000178971	CTC1	17	8130191	8151362	60	18	24645	3.1896	0.0007123	1
ENSG00000148584	A1CF	10	52559169	52645435	289	40	24645	3.1354	0.00085811	1
ENSG00000145041	VPRBP	3	51433298	51534010	222	42	24645	3.1316	0.00086936	1
ENSG00000213551	DNAJC9	10	74943120	75008620	196	9	24645	3.0738	0.0010566	1
ENSG00000103150	MLYCD	16	83932731	83949787	161	18	24645	3.0628	0.0010965	1
ENSG00000100362	PVALB	22	37196728	37215523	70	15	24645	3.0491	0.0011477	1
ENSG00000214435	AS3MT	10	104629273	104661656	113	15	24645	3.0075	0.0013169	1
ENSG00000105707	HPN	19	35531410	35557475	90	24	24645	3.0028	0.0013375	1
ENSG00000099940	SNAP29	22	21213271	21245506	97	24	24645	2.973	0.0014745	1
ENSG00000267857	PRED58	21	46520728	46534873	38	11	24645	2.9652	0.0015126	1
ENSG00000110435	PDHX	11	34937376	35042138	644	30	24645	2.9593	0.0015416	1
ENSG00000205838	TTC23L	5	34838938	34899561	265	46	24645	2.9586	0.0015451	1
ENSG00000135414	GDF11	12	56137064	56150911	15	8	24645	2.9559	0.0015589	1
ENSG00000120907	ADRA1A	8	26605667	26724790	631	65	24645	2.9396	0.0016431	1
ENSG00000104884	ERCC2	19	45853095	45874176	88	25	24645	2.9382	0.0016507	1
ENSG00000148908	RGS10	10	121259340	121302220	161	36	24645	2.9276	0.0017078	1
ENSG00000189067	LITAF	16	11641853	11730237	405	49	24645	2.9084	0.0018165	1
ENSG00000162040	HS3ST6	16	1961464	1968441	28	7	24645	2.9026	0.0018501	1
ENSG00000158516	CPA2	7	129906667	129929638	65	15	24645	2.8934	0.0019052	1
ENSG00000214929	SPATA31D1	9	84603687	84610171	30	15	24645	2.8821	0.0019755	1
ENSG00000162891	IL20	1	207038699	207042568	5	3	24645	2.8762	0.0020128	1
ENSG00000138286	FAM149B1	10	74927924	75004262	242	10	24645	2.8723	0.0020372	1
ENSG00000243489	KRTAP10-11	21	46066331	46067564	12	6	24645	2.8615	0.002108	1
ENSG00000186350	RXRA	9	137208944	137332431	451	54	24645	2.8409	0.002249	1
ENSG00000198836	OPA1	3	193310933	193415612	467	32	24645	2.8399	0.0022567	1
ENSG00000104892	KLC3	19	45836692	45854778	94	24	24645	2.8347	0.0022935	1
ENSG00000167384	ZNF180	19	44979854	45004576	164	27	24645	2.8199	0.0024019	1
ENSG00000141433	ADCYAP1	18	904944	912173	1	1	24645	2.8184	0.002413	1
ENSG00000162641	AKNAD1	1	109358520	109506106	650	48	24645	2.8161	0.0024309	1
ENSG00000143183	TMCO1	1	165696032	165796992	388	30	24645	2.8085	0.0024889	1
ENSG00000062282	DGAT2	11	75470557	75512579	128	27	24645	2.8026	0.0025345	1
ENSG00000182035	ADIG	20	37209838	37217106	18	9	24645	2.7917	0.002622	1
ENSG00000113161	HMGCR	5	74632154	74657929	85	22	24645	2.7913	0.0026249	1
ENSG00000104626	ERI1	8	8859657	8974256	214	25	24645	2.7856	0.0026718	1
ENSG00000164816	DEFA5	8	6912831	6914256	3	1	24645	2.7839	0.0026853	1
ENSG00000213780	GTF2H4	6	30875961	30881883	29	14	24645	2.7757	0.0027543	1
ENSG00000152601	MBNL1	3	151961617	152183569	499	38	24645	2.7728	0.0027788	1
ENSG00000172005	MAL	2	95691422	95719737	25	9	24645	2.7556	0.0029295	1
ENSG00000105290	APLP1	19	36358801	36370693	27	7	24645	2.7361	0.0031084	1
ENSG00000104231	ZFAND1	8	82613569	82645138	155	20	24645	2.7084	0.0033809	1
ENSG00000189045	ANKDD1B	5	74907284	74967671	275	39	24645	2.7049	0.0034159	1
ENSG00000196260	SFTA2	6	30899130	30899952	7	3	24645	2.6938	0.0035324	1
ENSG00000165060	FXN	9	71650175	71715094	266	28	24645	2.6936	0.0035342	1
ENSG00000162592	CCDC27	1	3668962	3688209	22	11	24645	2.6819	0.0036602	1
ENSG00000270316	C10orf32-ASMT	10	104614029	104661656	150	19	24645	2.6812	0.0036676	1
ENSG00000166292	TMEM100	17	53796988	53809482	17	7	24645	2.674	0.0037471	1
ENSG00000255093	RP11-794P6.2	11	111322064	111328876	29	10	24645	2.6698	0.0037943	1
ENSG00000188263	IL17REL	22	50432942	50451088	47	20	24645	2.6685	0.0038098	1
ENSG00000174132	FAM174A	5	99871009	99922445	245	33	24645	2.6681	0.0038139	1
ENSG00000108557	RAI1	17	17584787	17714767	285	50	24645	2.6512	0.0040109	1
ENSG00000241973	PI4KA	22	21061979	21213705	453	35	24645	2.6452	0.0040819	1
ENSG00000062598	ELMO2	20	44994688	45061704	104	14	24645	2.6305	0.0042634	1
ENSG00000167766	ZNF83	19	53097313	53193749	591	46	24645	2.628	0.0042948	1
ENSG00000175592	FOSL1	11	65659520	65668044	15	8	24645	2.6114	0.0045092	1
ENSG00000064989	CALCRL	2	188207856	188313187	365	40	24645	2.5921	0.0047702	1
ENSG00000268852	AC132872.2	17	80214131	80216080	4	2	24645	2.5907	0.0047884	1
ENSG00000123342	MMP19	12	56229217	56236750	11	7	24645	2.5788	0.0049575	1
ENSG00000196214	ZNF766	19	52772824	52795977	145	21	24645	2.5783	0.0049651	1
ENSG00000078369	GNB1	1	1716729	1822495	7	4	24645	2.5703	0.0050806	1
ENSG00000120725	SIL1	5	138282409	138629246	865	53	24645	2.5685	0.0051065	1
ENSG00000063854	HAGH	16	1845621	1877195	251	17	24645	2.5673	0.0051243	1
ENSG00000128951	DUT	15	48623208	48635570	40	6	24645	2.567	0.0051287	1
ENSG00000171606	ZNF274	19	58694396	58724928	115	28	24645	2.5657	0.0051491	1
ENSG00000198382	UVRAG	11	75526212	75854239	1013	36	24645	2.5618	0.0052061	1
ENSG00000112624	GLTSCR1L	6	42749765	42836298	282	27	24645	2.5613	0.0052137	1
ENSG00000258677	RP11-463D19.2	8	74600926	74791089	811	54	24645	2.5609	0.0052196	1
ENSG00000007372	PAX6	11	31806340	31839509	87	23	24645	2.5608	0.0052209	1
ENSG00000174125	TLR1	4	38792298	38858438	320	37	24645	2.5605	0.0052257	1
ENSG00000122882	ECD	10	74889913	74928813	152	10	24645	2.5588	0.0052516	1
ENSG00000204147	ASAH2B	10	52499078	52576255	286	34	24645	2.5561	0.0052921	1
ENSG00000133863	TEX15	8	30689060	30748122	254	32	24645	2.5548	0.0053129	1
ENSG00000135097	MSI1	12	120779133	120806983	36	12	24645	2.5542	0.005322	1
ENSG00000130368	MAS1	6	160327974	160329108	1	1	24645	2.5514	0.005364	1
ENSG00000145782	ATG12	5	115163893	115177555	48	14	24645	2.5513	0.0053669	1
ENSG00000215462	AL136218.1	13	50007495	50020554	63	21	24645	2.5491	0.0054004	1
ENSG00000164695	CHMP4C	8	82644669	82671750	118	30	24645	2.547	0.0054324	1
ENSG00000188037	CLCN1	7	143013219	143049176	137	31	24645	2.5252	0.0057815	1
ENSG00000130635	COL5A1	9	137533620	137736686	1148	99	24645	2.5235	0.0058094	1
ENSG00000118454	ANKRD13C	1	70726271	70820417	213	36	24645	2.5133	0.00598	1
ENSG00000119973	PRLHR	10	120352916	120355160	9	6	24645	2.5122	0.0059989	1
ENSG00000267941	AC008267.1	7	65939543	65940709	6	3	24645	2.5082	0.006068	1
ENSG00000115380	EFEMP1	2	56093102	56151274	243	35	24645	2.5035	0.0061489	1
ENSG00000189007	ADAT2	6	143743969	143771810	140	14	24645	2.5019	0.0061765	1
ENSG00000187730	GABRD	1	1950780	1962192	1	1	24645	2.4965	0.006272	1
ENSG00000164221	CCDC112	5	114602885	114632528	95	32	24645	2.4953	0.006293	1
ENSG00000103035	PSMD7	16	74330673	74340186	24	8	24645	2.4862	0.0064557	1
ENSG00000167272	POP5	12	121016567	121019201	11	4	24645	2.4829	0.0065152	1
ENSG00000205147	AC016586.1	19	4041127	4043154	4	2	24645	2.4803	0.0065639	1
ENSG00000173401	GLIPR1L1	12	75728419	75764340	90	15	24645	2.4789	0.0065895	1
ENSG00000089091	DZANK1	20	18364011	18447925	408	25	24645	2.4638	0.0068745	1
ENSG00000166321	NUDT13	10	74870217	74891586	62	7	24645	2.4628	0.0068931	1
ENSG00000107175	CREB3	9	35732332	35737001	20	10	24645	2.4622	0.0069044	1
ENSG00000268805	PRED57	21	46511596	46515493	13	7	24645	2.4561	0.0070236	1
ENSG00000196242	OR2C3	1	247693434	247697141	25	11	24645	2.4549	0.0070458	1
ENSG00000135211	TMEM60	7	77423045	77427897	13	7	24645	2.4447	0.0072485	1
ENSG00000122966	CIT	12	120123595	120315095	691	60	24645	2.4429	0.0072848	1
ENSG00000101074	R3HDML	20	42965626	42979875	54	10	24645	2.4397	0.0073507	1
ENSG00000164332	UBLCP1	5	158690089	158713044	57	18	24645	2.4394	0.0073563	1
ENSG00000117407	ARTN	1	44398992	44402913	11	5	24645	2.4326	0.0074958	1
ENSG00000269690	AC096677.1	1	201592013	201592738	1	1	24645	2.4295	0.00756	1
ENSG00000116157	GPX7	1	53068044	53074723	15	7	24645	2.4276	0.0076	1
ENSG00000203805	PPAPDC1A	10	122216466	122349367	505	66	24645	2.4264	0.007624	1
ENSG00000070193	FGF10	5	44303646	44389808	230	29	24645	2.4253	0.0076485	1
ENSG00000188994	ZNF292	6	87862551	87973914	553	32	24645	2.4239	0.0076764	1
ENSG00000154642	C21orf91	21	19161284	19191703	60	18	24645	2.4206	0.0077484	1
ENSG00000140995	DEF8	16	90014333	90034468	153	34	24645	2.4121	0.0079314	1
ENSG00000122884	P4HA1	10	74766975	74856732	336	15	24645	2.4108	0.0079588	1
ENSG00000154007	ASB17	1	76384558	76398116	42	10	24645	2.4073	0.0080353	1
ENSG00000172410	INSL5	1	67263424	67266939	4	2	24645	2.4042	0.0081048	1
ENSG00000204580	DDR1	6	30844198	30867933	116	37	24645	2.4036	0.0081164	1
ENSG00000135392	DNAJC14	12	56214744	56224608	18	10	24645	2.4	0.0081965	1
ENSG00000162006	MSLNL	16	819428	833370	1	1	24645	2.3989	0.008223	1
ENSG00000135740	SLC9A5	16	67271586	67306093	83	24	24645	2.3984	0.0082328	1
ENSG00000175130	MARCKSL1	1	32799433	32801980	2	1	24645	2.3955	0.0082993	1
ENSG00000177800	TMEM78	1	229385383	229387557	5	2	24645	2.3944	0.0083239	1
ENSG00000105641	SLC5A5	19	17982782	18005983	75	20	24645	2.3903	0.0084179	1
ENSG00000163914	RHO	3	129247483	129254012	26	12	24645	2.3887	0.0084538	1
ENSG00000125879	OTOR	20	16729003	16750707	79	25	24645	2.3875	0.0084826	1
ENSG00000166557	TMED3	15	79603404	79704334	469	37	24645	2.3792	0.0086752	1
ENSG00000181751	C5orf30	5	102594403	102614361	67	18	24645	2.3762	0.0087454	1
ENSG00000173327	MAP3K11	11	65365226	65382853	44	20	24645	2.376	0.0087497	1
ENSG00000170871	KIAA0232	4	6783102	6885897	59	17	24645	2.3732	0.0088185	1
ENSG00000177182	CLVS1	8	61969717	62414204	2116	102	24645	2.3721	0.0088445	1
ENSG00000165556	CDX2	13	28536274	28545276	22	5	24645	2.3669	0.0089678	1
ENSG00000185436	IFNLR1	1	24480647	24514449	95	20	24645	2.3594	0.0091515	1
ENSG00000129167	TPH1	11	18039111	18063973	49	12	24645	2.3593	0.0091544	1
ENSG00000140623	45912	16	4827670	4838522	46	12	24645	2.3522	0.0093308	1
ENSG00000169704	GP9	3	128779610	128781249	3	2	24645	2.3521	0.0093332	1
ENSG00000143158	MPC2	1	167885967	167906278	53	20	24645	2.3518	0.0093412	1
ENSG00000146757	ZNF92	7	64838712	64866038	88	23	24645	2.3478	0.0094414	1
ENSG00000087903	RFX2	19	5993175	6199583	1107	59	24645	2.3466	0.0094724	1
ENSG00000100346	CACNA1I	22	39966758	40085742	284	53	24645	2.3465	0.0094755	1
ENSG00000224982	TMEM233	12	120031264	120079363	186	21	24645	2.3455	0.0095015	1
ENSG00000169064	ZBBX	3	166958075	167099134	452	35	24645	2.3451	0.0095118	1
ENSG00000143771	CNIH4	1	224544552	224567161	69	17	24645	2.3418	0.0095959	1
ENSG00000128276	RFPL3	22	32750872	32757148	62	11	24645	2.3397	0.0096502	1
ENSG00000121957	GPSM2	1	109417972	109477167	265	35	24645	2.3394	0.0096586	1
ENSG00000068912	ERLEC1	2	54014181	54045956	137	29	24645	2.3378	0.0096994	1
ENSG00000106384	MOGAT3	7	100838288	100844302	24	9	24645	2.3351	0.0097678	1
ENSG00000087365	SF3B2	11	65818200	65836779	44	19	24645	2.3292	0.009925	1
ENSG00000198768	APCDD1L	20	57034157	57090187	159	54	24645	2.3248	0.010041	1
ENSG00000166136	NDUFB8	10	102267203	102289757	57	14	24645	2.3221	0.010114	1
ENSG00000148308	GTF3C5	9	135906076	135933890	103	22	24645	2.3217	0.010125	1
ENSG00000220032	RP11-17M16.1	18	74207477	74210045	7	5	24645	2.32	0.01017	1
ENSG00000118523	CTGF	6	132269316	132272513	5	2	24645	2.3192	0.010192	1
ENSG00000247077	PGAM5	12	133287405	133299228	65	20	24645	2.3183	0.010217	1
ENSG00000166363	OR10A5	11	6866883	6867936	8	4	24645	2.3167	0.010259	1
ENSG00000170903	MSANTD4	11	105866350	105893130	67	22	24645	2.3135	0.010347	1
ENSG00000151806	GUF1	4	44680444	44702943	90	20	24645	2.3123	0.010382	1
ENSG00000134780	DAGLA	11	61447905	61514473	150	39	24645	2.3122	0.010383	1
ENSG00000213398	LCAT	16	67973653	67978034	15	8	24645	2.31	0.010444	1
ENSG00000269089	AP003733.1	11	61735453	61736755	2	1	24645	2.3093	0.010464	1
ENSG00000204186	ZDBF2	2	207139387	207179148	96	21	24645	2.3064	0.010545	1
ENSG00000165553	NGB	14	77731826	77737655	15	7	24645	2.3013	0.010688	1
ENSG00000163950	SLBP	4	1694527	1714282	1	1	24645	2.2959	0.01084	1
ENSG00000134115	CNTN6	3	1134260	1445901	95	48	24645	2.2936	0.010907	1
ENSG00000169432	SCN9A	2	167051695	167232503	821	70	24645	2.2917	0.010962	1
ENSG00000197381	ADARB1	21	46493768	46646478	541	42	24645	2.2912	0.010975	1
ENSG00000178804	H1FOO	3	129262057	129270310	44	14	24645	2.2894	0.011029	1
ENSG00000090054	SPTLC1	9	94794281	94877666	419	31	24645	2.2836	0.011198	1
ENSG00000075290	WNT8B	10	102222798	102243501	70	13	24645	2.2836	0.011199	1
ENSG00000149328	GLB1L2	11	134201768	134248235	196	46	24645	2.2833	0.011206	1
ENSG00000257704	PRR24	19	47778142	47778979	1	1	24645	2.2822	0.01124	1
ENSG00000164684	ZNF704	8	81540686	81787016	843	41	24645	2.2777	0.011374	1
ENSG00000183624	HMCES	3	128997671	129025029	127	20	24645	2.2747	0.011461	1
ENSG00000154930	ACSS1	20	24986868	25039616	180	38	24645	2.2726	0.011526	1
ENSG00000222000	AC092675.3	2	98947852	98972468	91	20	24645	2.2716	0.011554	1
ENSG00000144061	NPHP1	2	110879888	110962643	250	23	24645	2.2679	0.011667	1
ENSG00000161267	BDH1	3	197236654	197300194	336	42	24645	2.2676	0.011676	1
ENSG00000135723	FHOD1	16	67263290	67281561	48	15	24645	2.2673	0.011686	1
ENSG00000165059	PRKACG	9	71627469	71629039	2	1	24645	2.2667	0.011703	1
ENSG00000171169	NAIF1	9	130823512	130830485	22	9	24645	2.2665	0.011712	1
ENSG00000176102	CSTF3	11	33098734	33183917	246	23	24645	2.2661	0.011723	1
ENSG00000118900	UBN1	16	4896666	4932361	134	35	24645	2.2647	0.011766	1
ENSG00000127184	COX7C	5	85913721	85916779	11	5	24645	2.2647	0.011767	1
ENSG00000181904	C5orf24	5	134181370	134195427	43	15	24645	2.2627	0.011826	1
ENSG00000136003	ISCU	12	108956358	108963160	37	15	24645	2.2621	0.011846	1
ENSG00000101194	SLC17A9	20	61584052	61599949	61	23	24645	2.2612	0.011875	1
ENSG00000187554	TLR5	1	223282748	223316624	138	24	24645	2.2589	0.011943	1
ENSG00000116761	CTH	1	70876901	70905534	54	20	24645	2.2585	0.011958	1
ENSG00000103642	LACTB	15	63413999	63434260	47	16	24645	2.2524	0.012147	1
ENSG00000182685	BRICD5	16	2259254	2261951	8	4	24645	2.2507	0.012203	1
ENSG00000162065	TBC1D24	16	2525147	2555735	37	7	24645	2.2501	0.012221	1
ENSG00000141504	SAT2	17	7529552	7531194	2	1	24645	2.2482	0.012281	1
ENSG00000180881	CAPS2	12	75669759	75784708	290	34	24645	2.248	0.012288	1
ENSG00000255339	NDUFB8	10	102265385	102289638	63	13	24645	2.2462	0.012346	1
ENSG00000104343	UBE2W	8	74692332	74791145	419	29	24645	2.2455	0.012368	1
ENSG00000158486	DNAH3	16	20944433	21170762	996	57	24645	2.2454	0.012372	1
ENSG00000126259	KIRREL2	19	36346763	36358011	23	8	24645	2.2433	0.012439	1
ENSG00000163281	GNPDA2	4	44684217	44728612	161	29	24645	2.2425	0.012466	1
ENSG00000164821	DEFA4	8	6793344	6795860	13	6	24645	2.2413	0.012504	1
ENSG00000161395	PGAP3	17	37827375	37853050	98	14	24645	2.2378	0.012618	1
ENSG00000161653	NAGS	17	42081914	42086431	6	3	24645	2.2358	0.012681	1
ENSG00000164411	GJB7	6	87992696	88038996	297	36	24645	2.2358	0.012682	1
ENSG00000260300	RP11-505K9.4	16	83941738	83985058	297	38	24645	2.2353	0.012699	1
ENSG00000132703	APCS	1	159557615	159558655	2	1	24645	2.2345	0.012726	1
ENSG00000124181	PLCG1	20	39765600	39811629	95	30	24645	2.2316	0.012819	1
ENSG00000058091	CDK14	7	90095738	90839905	2913	92	24645	2.2316	0.012821	1
ENSG00000131899	LLGL1	17	18128901	18148189	94	19	24645	2.2314	0.012828	1
ENSG00000168765	GSTM4	1	110198703	110208118	26	13	24645	2.229	0.012906	1
ENSG00000075856	SART3	12	108916357	108955176	168	26	24645	2.2275	0.012958	1
ENSG00000125249	RAP2A	13	98086476	98121382	77	14	24645	2.227	0.012974	1
ENSG00000162244	RPL29	3	52027616	52029958	6	2	24645	2.2202	0.013202	1
ENSG00000154415	PPP1R3A	7	113516832	113715975	592	34	24645	2.2198	0.013217	1
ENSG00000146856	AGBL3	7	134671259	134832715	479	21	24645	2.2162	0.013339	1
ENSG00000181418	DDN	12	49388932	49393092	8	5	24645	2.2154	0.013367	1
ENSG00000131143	COX4I1	16	85832239	85840650	17	9	24645	2.215	0.01338	1
ENSG00000144635	DYNC1LI1	3	32567463	32612366	167	36	24645	2.2145	0.013399	1
ENSG00000142197	DOPEY2	21	37529080	37666572	861	76	24645	2.2143	0.013404	1
ENSG00000121152	NCAPH	2	97001525	97039583	54	14	24645	2.2102	0.013546	1
ENSG00000172331	BPGM	7	134331560	134364565	129	14	24645	2.21	0.013552	1
ENSG00000148842	CNNM2	10	104678050	104849978	487	32	24645	2.2097	0.013562	1
ENSG00000113163	COL4A3BP	5	74664311	74807963	461	41	24645	2.2087	0.013596	1
ENSG00000197977	ELOVL2	6	10980992	11044547	113	24	24645	2.2063	0.013683	1
ENSG00000129596	CDO1	5	115140430	115152651	39	13	24645	2.2029	0.0138	1
ENSG00000181541	MAB21L2	4	151503077	151505843	8	5	24645	2.2016	0.013848	1
ENSG00000154721	JAM2	21	27011584	27089874	331	42	24645	2.1994	0.013925	1
ENSG00000237440	ZNF737	19	20718631	20748615	186	23	24645	2.1959	0.014048	1
ENSG00000122012	SV2C	5	75378997	75649764	1060	89	24645	2.1957	0.014056	1
ENSG00000142149	HUNK	21	33245628	33416946	727	85	24645	2.1945	0.0141	1
ENSG00000160888	IER2	19	13261229	13265722	15	10	24645	2.193	0.014154	1
ENSG00000167964	RAB26	16	2190804	2204166	29	11	24645	2.1926	0.01417	1
ENSG00000175197	DDIT3	12	57910371	57914300	9	5	24645	2.1923	0.014179	1
ENSG00000197044	ZNF441	19	11877815	11894893	88	12	24645	2.1918	0.014196	1
ENSG00000075826	SEC31B	10	102246399	102289628	120	22	24645	2.1912	0.014219	1
ENSG00000107796	ACTA2	10	90694831	90751147	135	40	24645	2.1908	0.014233	1
ENSG00000051009	FAM160A2	11	6232565	6255941	38	14	24645	2.1879	0.014338	1
ENSG00000229415	SFTA3	14	36942493	36983034	85	24	24645	2.1879	0.014339	1
ENSG00000010017	RANBP9	6	13621730	13711796	88	26	24645	2.1834	0.014502	1
ENSG00000105321	CCDC9	19	47759237	47775210	72	12	24645	2.1825	0.014537	1
ENSG00000166188	ZNF319	16	58028572	58034357	6	4	24645	2.1815	0.014574	1
ENSG00000127533	F2RL3	19	16999671	17003417	8	4	24645	2.1774	0.014724	1
ENSG00000164185	ZNF474	5	121465208	121515312	101	39	24645	2.1742	0.014844	1
ENSG00000182575	NXPH3	17	47653220	47661189	13	7	24645	2.1718	0.014936	1
ENSG00000108830	RND2	17	41177258	41184057	14	5	24645	2.1702	0.014998	1
ENSG00000179820	MYADM	19	54369477	54379691	30	13	24645	2.1687	0.015053	1
ENSG00000255152	MSH5-SAPCD1	6	31707797	31732628	109	40	24645	2.1676	0.015096	1
ENSG00000115355	CCDC88A	2	55514978	55647057	623	26	24645	2.1671	0.015114	1
ENSG00000255737	AGAP2-AS1	12	58120054	58122139	3	2	24645	2.165	0.015192	1
ENSG00000269058	CALR3	19	16589868	16607003	94	14	24645	2.1642	0.015225	1
ENSG00000261717	RP11-77K12.1	16	75446582	75498604	218	17	24645	2.1629	0.015273	1
ENSG00000204387	C6orf48	6	31802385	31807541	46	24	24645	2.1612	0.015342	1
ENSG00000141736	ERBB2	17	37844167	37886679	120	29	24645	2.1595	0.015405	1
ENSG00000108932	SLC16A6	17	66263167	66287408	91	23	24645	2.1595	0.015407	1
ENSG00000249590	RP4-539M6.19	22	30805244	30824977	56	20	24645	2.1587	0.015437	1
ENSG00000177752	YIPF7	4	44624086	44680573	361	27	24645	2.1579	0.015469	1
ENSG00000205318	GCNT6	6	10633993	10647501	44	13	24645	2.1578	0.015472	1
ENSG00000112137	PHACTR1	6	12717893	13288645	1033	90	24645	2.1558	0.015551	1
ENSG00000102878	HSF4	16	67197288	67203848	9	5	24645	2.1519	0.015702	1
ENSG00000198796	ALPK2	18	56148479	56296189	690	87	24645	2.1503	0.015764	1
ENSG00000112787	FBRSL1	12	133066137	133161774	369	36	24645	2.1487	0.015829	1
ENSG00000203760	CENPW	6	126661320	126670021	18	8	24645	2.1481	0.015851	1
ENSG00000185972	CCIN	9	36169389	36171329	13	7	24645	2.1479	0.015862	1
ENSG00000204410	MSH5	6	31707725	31732622	110	40	24645	2.1474	0.01588	1
ENSG00000188910	GJB3	1	35246790	35251970	30	9	24645	2.1468	0.015903	1
ENSG00000185385	OR7A17	19	14991138	14992264	10	4	24645	2.1446	0.015994	1
ENSG00000176148	TCP11L1	11	33060963	33127489	290	26	24645	2.1444	0.016002	1
ENSG00000111276	CDKN1B	12	12867992	12875305	4	2	24645	2.1438	0.016026	1
ENSG00000171988	JMJD1C	10	64926981	65225722	816	35	24645	2.1435	0.016035	1
ENSG00000159346	ADIPOR1	1	202909951	202927700	47	13	24645	2.1427	0.016067	1
ENSG00000180389	ATP5EP2	13	28519343	28519727	3	2	24645	2.1407	0.016148	1
ENSG00000133808	MICALCL	11	12297627	12380691	233	36	24645	2.1404	0.016163	1
ENSG00000178999	AURKB	17	8108056	8113918	10	5	24645	2.1391	0.016214	1
ENSG00000171634	BPTF	17	65821640	65980494	647	32	24645	2.1389	0.016221	1
ENSG00000122008	POLK	5	74807581	74896969	196	36	24645	2.137	0.016301	1
ENSG00000135677	GNS	12	65107225	65153227	94	25	24645	2.1326	0.016478	1
ENSG00000179468	OR9A2	7	142723245	142724282	5	3	24645	2.1304	0.016568	1
ENSG00000111530	CAND1	12	67663061	67713731	160	33	24645	2.129	0.016629	1
ENSG00000221946	FXYD7	19	35634154	35645204	28	13	24645	2.128	0.016668	1
ENSG00000171823	FBXL14	12	1675159	1703331	24	8	24645	2.1249	0.016796	1
ENSG00000142677	IL22RA1	1	24446261	24469611	74	21	24645	2.1244	0.016817	1
ENSG00000106993	CDC37L1	9	4679559	4708398	82	17	24645	2.1243	0.016822	1
ENSG00000214128	TMEM213	7	138482695	138522846	135	25	24645	2.118	0.017086	1
ENSG00000075426	FOSL2	2	28615315	28640179	53	15	24645	2.1174	0.017113	1
ENSG00000169683	LRRC45	17	79981178	79989027	19	9	24645	2.1168	0.017138	1
ENSG00000143164	DCAF6	1	167905021	168045081	535	31	24645	2.1137	0.017269	1
ENSG00000054356	PTPRN	2	220154345	220174370	66	19	24645	2.111	0.017386	1
ENSG00000126003	PLAGL2	20	30780306	30795594	37	14	24645	2.1077	0.017528	1
ENSG00000173868	PHOSPHO1	17	47300724	47308128	23	10	24645	2.1075	0.017538	1
ENSG00000174695	TMEM167A	5	82348665	82373682	79	19	24645	2.1073	0.017544	1
ENSG00000177291	GJD4	10	35894338	35897863	19	11	24645	2.1066	0.017576	1
ENSG00000204052	LRRC73	6	43474707	43478424	13	4	24645	2.1021	0.017771	1
ENSG00000167807	CTD-2369P2.10	19	10416103	10426685	34	18	24645	2.1015	0.0178	1
ENSG00000267673	FDX1L	19	10416103	10426691	34	18	24645	2.1015	0.0178	1
ENSG00000004399	PLXND1	3	129274018	129325661	213	30	24645	2.0985	0.017931	1
ENSG00000170113	NIPA1	15	23043277	23100005	30	9	24645	2.0964	0.018025	1
ENSG00000177731	FLII	17	18148150	18162230	42	15	24645	2.0956	0.018058	1
ENSG00000172500	FIBP	11	65651212	65656010	10	4	24645	2.0951	0.018082	1
ENSG00000173585	CCR9	3	45927996	45944667	45	20	24645	2.0937	0.018144	1
ENSG00000168724	DNAJC21	5	34929698	34959069	69	21	24645	2.0934	0.018157	1
ENSG00000229615	AC111200.1	2	87089023	87092827	7	3	24645	2.0926	0.018194	1
ENSG00000104432	IL7	8	79587978	79717758	550	44	24645	2.0912	0.018256	1
ENSG00000180574	EIF2S3L	12	10658201	10675734	85	15	24645	2.0847	0.01855	1
ENSG00000032742	IFT88	13	21140585	21265503	435	34	24645	2.0822	0.018662	1
ENSG00000104427	ZC2HC1A	8	79578282	79632000	249	28	24645	2.0814	0.018697	1
ENSG00000244187	TMEM141	9	139685807	139687709	9	4	24645	2.0804	0.018744	1
ENSG00000102753	KPNA3	13	50273447	50367057	446	38	24645	2.0801	0.01876	1
ENSG00000090432	MUL1	1	20825943	20834654	15	7	24645	2.0796	0.01878	1
ENSG00000189375	TBC1D28	17	18538319	18565263	57	18	24645	2.079	0.018808	1
ENSG00000085117	CD82	11	44585977	44641913	205	38	24645	2.0785	0.018834	1
ENSG00000088833	NSFL1C	20	1422807	1454487	42	14	24645	2.0783	0.01884	1
ENSG00000196227	FAM217B	20	58508819	58523735	32	14	24645	2.0774	0.01888	1
ENSG00000160014	CALM3	19	47104331	47114050	19	10	24645	2.076	0.018945	1
ENSG00000060069	CTDP1	18	77439801	77514510	489	41	24645	2.076	0.018948	1
ENSG00000161955	TNFSF13	17	7461609	7464925	6	3	24645	2.0726	0.019103	1
ENSG00000107560	RAB11FIP2	10	119764427	119806114	73	25	24645	2.0717	0.019144	1
ENSG00000164162	ANAPC10	4	145888264	146019693	178	26	24645	2.0717	0.019146	1
ENSG00000248727	CTC-236F12.4	5	55753622	55777773	126	23	24645	2.0707	0.019191	1
ENSG00000164919	COX6C	8	100885428	100906290	88	18	24645	2.0699	0.019232	1
ENSG00000144659	SLC25A38	3	39424839	39438842	83	16	24645	2.0692	0.019265	1
ENSG00000113460	BRIX1	5	34915481	34926101	17	10	24645	2.0687	0.019289	1
ENSG00000123552	USP45	6	99880190	99969604	378	33	24645	2.0683	0.019307	1
ENSG00000105514	RAB3D	19	11432722	11456946	87	15	24645	2.067	0.019368	1
ENSG00000165837	FAM194B	13	46108657	46189874	394	42	24645	2.0661	0.019411	1
ENSG00000175077	RTP1	3	186915274	186919253	11	6	24645	2.0624	0.019586	1
ENSG00000008226	DLEC1	3	38080696	38165516	396	34	24645	2.0608	0.019659	1
ENSG00000106355	LSM5	7	32524951	32534895	45	12	24645	2.058	0.019797	1
ENSG00000165863	C10orf82	10	118423207	118429775	23	10	24645	2.0568	0.01985	1
ENSG00000122140	MRPS2	9	138391830	138396519	23	10	24645	2.0567	0.019857	1
ENSG00000244067	GSTA2	6	52614897	52628367	158	9	24645	2.0554	0.019921	1
ENSG00000186111	PIP5K1C	19	3630181	3700477	87	16	24645	2.0516	0.020104	1
ENSG00000091010	POU4F3	5	145718587	145720083	1	1	24645	2.049	0.02023	1
ENSG00000163736	PPBP	4	74852755	74853914	1	1	24645	2.0462	0.02037	1
ENSG00000257218	GATC	12	120884241	120899389	58	19	24645	2.0452	0.020416	1
ENSG00000204438	GPANK1	6	31629006	31634060	38	19	24645	2.0435	0.020502	1
ENSG00000171471	MAP1LC3B2	12	116997186	117014425	87	30	24645	2.0425	0.020549	1
ENSG00000142538	PTH2	19	49925671	49926698	2	1	24645	2.0408	0.020635	1
ENSG00000074071	MRPS34	16	1821891	1823156	3	2	24645	2.0393	0.020711	1
ENSG00000155918	RAET1L	6	150339470	150346668	62	20	24645	2.0393	0.020712	1
ENSG00000185437	SH3BGR	21	40817781	40887433	250	35	24645	2.0372	0.020814	1
ENSG00000197822	OCLN	5	68788119	68853931	43	15	24645	2.0359	0.020878	1
ENSG00000115241	PPM1G	2	27604061	27632554	102	29	24645	2.0352	0.020914	1
ENSG00000178919	FOXE1	9	100615536	100618986	14	5	24645	2.033	0.021024	1
ENSG00000110422	HIPK3	11	33278218	33378569	269	24	24645	2.0323	0.02106	1
ENSG00000088826	SMOX	20	4101627	4168394	59	27	24645	2.0322	0.021065	1
ENSG00000108784	NAGLU	17	40688190	40696467	35	10	24645	2.0309	0.021133	1
ENSG00000184363	PKP3	11	392614	404908	1	1	24645	2.0308	0.02114	1
ENSG00000232263	KRTAP25-1	21	31661463	31661832	2	1	24645	2.0307	0.021143	1
ENSG00000075043	KCNQ2	20	62037542	62103993	319	45	24645	2.0298	0.02119	1
ENSG00000153774	CFDP1	16	75327596	75467383	655	22	24645	2.0298	0.02119	1
ENSG00000188886	ASTL	2	96789589	96804175	25	10	24645	2.0292	0.021217	1
ENSG00000131018	SYNE1	6	152442819	152958936	2246	139	24645	2.029	0.02123	1
ENSG00000158555	GDPD5	11	75145685	75236948	275	43	24645	2.0286	0.021248	1
ENSG00000180869	C1orf180	1	85093913	85100703	13	6	24645	2.0268	0.021339	1
ENSG00000145850	TIMD4	5	156346293	156390266	235	39	24645	2.0267	0.021345	1
ENSG00000198225	FKBP1C	6	63921351	63922929	12	3	24645	2.0257	0.021396	1
ENSG00000143786	CNIH3	1	224622362	224928251	1042	67	24645	2.0246	0.021454	1
ENSG00000008441	NFIX	19	13106422	13209610	207	29	24645	2.0245	0.02146	1
ENSG00000121898	CPXM2	10	125465723	125699783	1005	120	24645	2.0242	0.021477	1
ENSG00000175520	UBQLN3	11	5528530	5531215	11	6	24645	2.0215	0.021612	1
ENSG00000039523	FAM65A	16	67552321	67580691	83	31	24645	2.0213	0.021623	1
ENSG00000127364	TAS2R4	7	141478242	141479235	5	2	24645	2.0206	0.021662	1
ENSG00000171790	SLFNL1	1	41481269	41488909	22	9	24645	2.0204	0.021672	1
ENSG00000148843	PDCD11	10	105156405	105206049	133	37	24645	2.0201	0.021684	1
ENSG00000132677	RHBG	1	156339003	156355011	32	11	24645	2.02	0.02169	1
ENSG00000176946	THAP4	2	242523820	242576864	211	21	24645	2.0195	0.021716	1
ENSG00000050730	TNIP3	4	122052563	122148621	433	28	24645	2.0134	0.022034	1
ENSG00000267303	CTD-2369P2.12	19	10426147	10431354	14	7	24645	2.0109	0.022171	1
ENSG00000052126	PLEKHA5	12	19282648	19529334	1049	50	24645	2.0108	0.022174	1
ENSG00000085831	TTC39A	1	51752930	51810788	207	37	24645	2.0087	0.022286	1
ENSG00000134987	WDR36	5	110427414	110466200	158	34	24645	2.0085	0.022295	1
ENSG00000074966	TXK	4	48068410	48136273	270	40	24645	2.0083	0.022307	1
ENSG00000150337	FCGR1A	1	149754227	149764074	6	2	24645	2.0075	0.022346	1
ENSG00000166135	HIF1AN	10	102288829	102319755	136	20	24645	2.0058	0.022441	1
ENSG00000269210	AC019171.1	2	39186764	39187483	3	2	24645	2.0047	0.022497	1
ENSG00000137601	NEK1	4	170314426	170533780	693	28	24645	2.0026	0.02261	1
ENSG00000165868	HSPA12A	10	118430703	118502085	292	31	24645	2.0017	0.022656	1
ENSG00000084774	CAD	2	27440258	27466811	85	21	24645	2.0015	0.022669	1
ENSG00000101210	EEF1A2	20	62119366	62130505	51	20	24645	2.0002	0.022741	1
ENSG00000260272	RP11-20I23.1	16	2546033	2570219	48	9	24645	1.9998	0.022763	1
ENSG00000087303	NID2	14	52471521	52535712	400	43	24645	1.9994	0.022782	1
ENSG00000268402	AL031320.1	6	143759575	143764295	18	7	24645	1.9986	0.022824	1
ENSG00000083454	P2RX5	17	3575493	3599698	19	12	24645	1.9961	0.022961	1
ENSG00000026103	FAS	10	90750414	90775542	90	15	24645	1.9946	0.023041	1
ENSG00000124003	MOGAT1	2	223536505	223574649	150	45	24645	1.9941	0.023073	1
ENSG00000213390	ARHGAP19	10	98978996	99052413	318	33	24645	1.9917	0.023204	1
ENSG00000174130	TLR6	4	38825336	38858438	196	18	24645	1.9914	0.023221	1
ENSG00000130940	CASZ1	1	10696661	10856707	162	43	24645	1.9901	0.023292	1
ENSG00000157131	C8A	1	57320479	57383894	211	37	24645	1.9896	0.023315	1
ENSG00000143627	PKLR	1	155259630	155271225	46	13	24645	1.9893	0.023334	1
ENSG00000008130	NADK	1	1682671	1711896	2	1	24645	1.9877	0.023421	1
ENSG00000101752	MIB1	18	19284918	19450918	416	32	24645	1.9868	0.023471	1
ENSG00000177602	GSG2	17	3627211	3630067	6	2	24645	1.9857	0.023532	1
ENSG00000132259	CNGA4	11	6255995	6265659	20	10	24645	1.9844	0.023607	1
ENSG00000269103	AC002472.1	22	21358030	21360736	20	8	24645	1.9824	0.023715	1
ENSG00000107438	PDLIM1	10	96997329	97050781	185	27	24645	1.9795	0.023881	1
ENSG00000162419	GMEB1	1	28995244	29045865	87	28	24645	1.9788	0.023917	1
ENSG00000142675	CNKSR1	1	26503894	26516377	69	18	24645	1.9755	0.024104	1
ENSG00000113575	PPP2CA	5	133530025	133561833	86	25	24645	1.9751	0.024126	1
ENSG00000167258	CDK12	17	37617764	37721160	380	26	24645	1.9746	0.024155	1
ENSG00000258744	RP11-80A15.1	14	24970800	24977894	23	9	24645	1.9745	0.024163	1
ENSG00000005471	ABCB4	7	87031013	87109751	299	34	24645	1.9741	0.024183	1
ENSG00000198366	HIST1H3A	6	26020718	26021186	4	2	24645	1.9737	0.024205	1
ENSG00000187609	EXD3	9	140201348	140317714	350	70	24645	1.9729	0.024253	1
ENSG00000107758	PPP3CB	10	75196186	75255782	211	7	24645	1.9724	0.02428	1
ENSG00000035141	FAM136A	2	70523107	70529222	22	8	24645	1.9694	0.024452	1
ENSG00000146409	SLC18B1	6	133090509	133119701	155	32	24645	1.967	0.024589	1
ENSG00000163661	PTX3	3	157154578	157161417	24	10	24645	1.9671	0.024589	1
ENSG00000131148	EMC8	16	85805364	85833214	119	23	24645	1.9647	0.024727	1
ENSG00000187955	COL14A1	8	121072019	121384275	1200	88	24645	1.9646	0.024728	1
ENSG00000214756	METTL12	11	62432781	62435968	11	7	24645	1.9631	0.02482	1
ENSG00000105327	BBC3	19	47724081	47736023	18	9	24645	1.9616	0.024902	1
ENSG00000221829	FANCG	9	35073832	35080013	20	10	24645	1.9603	0.024982	1
ENSG00000163762	TM4SF18	3	149036285	149052201	42	17	24645	1.9602	0.024984	1
ENSG00000244509	APOBEC3C	22	39410088	39416357	10	6	24645	1.9595	0.025028	1
ENSG00000172578	KLHL6	3	183205319	183273477	298	37	24645	1.9585	0.025085	1
ENSG00000106609	TMEM248	7	66386212	66423538	134	22	24645	1.9579	0.02512	1
ENSG00000183840	GPR39	2	133174147	133404132	906	83	24645	1.9576	0.025136	1
ENSG00000204918	PRR20B	13	57721622	57724643	1	1	24645	1.9567	0.02519	1
ENSG00000174080	CTSF	11	66330934	66336312	28	10	24645	1.9566	0.025195	1
ENSG00000005238	FAM214B	9	35104109	35116338	29	15	24645	1.9563	0.025214	1
ENSG00000075884	ARHGAP15	2	143848931	144525921	2034	120	24645	1.9563	0.025218	1
ENSG00000139410	SDSL	12	113860042	113876081	83	17	24645	1.9534	0.025388	1
ENSG00000196218	RYR1	19	38924339	39078204	750	65	24645	1.9525	0.025438	1
ENSG00000006468	ETV1	7	13930853	14031050	186	38	24645	1.9516	0.025495	1
ENSG00000185055	EFCAB10	7	105205567	105241322	143	37	24645	1.9494	0.025622	1
ENSG00000138134	STAMBPL1	10	90639491	90734910	276	34	24645	1.9494	0.025623	1
ENSG00000197568	HHLA3	1	70820488	70851022	76	17	24645	1.9465	0.025795	1
ENSG00000105229	PIAS4	19	4007644	4039384	66	13	24645	1.945	0.025886	1
ENSG00000273303	RP11-944L7.5	3	44607051	44635665	109	24	24645	1.9447	0.025903	1
ENSG00000137492	PRKRIR	11	76061000	76092015	51	12	24645	1.9445	0.025919	1
ENSG00000187257	RSBN1L	7	77325760	77412339	338	27	24645	1.9436	0.025974	1
ENSG00000123243	ITIH5	10	7601232	7708961	170	38	24645	1.9435	0.025979	1
ENSG00000130377	ACSBG2	19	6135258	6193112	391	26	24645	1.942	0.026067	1
ENSG00000109572	CLCN3	4	170533784	170644824	314	37	24645	1.9393	0.026232	1
ENSG00000099937	SERPIND1	22	21128167	21142008	42	13	24645	1.9387	0.026267	1
ENSG00000271303	SRXN1	20	627259	634014	9	5	24645	1.9385	0.026279	1
ENSG00000150776	C11orf57	11	111944810	111955874	27	10	24645	1.9358	0.026444	1
ENSG00000127528	KLF2	19	16435628	16438685	8	5	24645	1.9355	0.026462	1
ENSG00000183617	MRPL54	19	3762662	3768573	11	6	24645	1.9331	0.026609	1
ENSG00000170803	OR2AG1	11	6806248	6807245	5	2	24645	1.9321	0.026673	1
ENSG00000101695	RNF125	18	29598335	29653176	197	38	24645	1.9311	0.026736	1
ENSG00000135912	TTLL4	2	219575568	219620139	171	26	24645	1.9302	0.026789	1
ENSG00000272896	RP11-216L13.17	9	139685831	139695047	53	14	24645	1.9297	0.026822	1
ENSG00000125686	MED1	17	37560538	37607539	161	27	24645	1.9293	0.026849	1
ENSG00000155876	RRAGA	9	19049372	19051019	4	2	24645	1.9253	0.027094	1
ENSG00000163001	CCDC104	2	55746740	55773015	94	24	24645	1.923	0.02724	1
ENSG00000060971	ACAA1	3	38144620	38178733	96	29	24645	1.9214	0.02734	1
ENSG00000184307	ZDHHC23	3	113666748	113684248	48	16	24645	1.9212	0.027351	1
ENSG00000185304	RGPD2	2	88055474	88285309	81	32	24645	1.9208	0.02738	1
ENSG00000268996	AL807752.1	9	139980807	139981121	2	1	24645	1.9203	0.027407	1
ENSG00000163171	CDC42EP3	2	37869032	37965611	477	70	24645	1.9201	0.02742	1
ENSG00000091947	TMEM101	17	42088556	42101314	38	12	24645	1.9198	0.027442	1
ENSG00000109475	RPL34	4	109541722	109551568	36	13	24645	1.9198	0.027443	1
ENSG00000162039	MEIOB	16	1883984	1934295	280	8	24645	1.9197	0.027445	1
ENSG00000184602	SNN	16	11762270	11773015	53	16	24645	1.9178	0.027565	1
ENSG00000006282	SPATA20	17	48620419	48633213	64	17	24645	1.9177	0.027577	1
ENSG00000144410	CPO	2	207804278	207834198	110	34	24645	1.9158	0.027697	1
ENSG00000173744	AGFG1	2	228336868	228425930	323	28	24645	1.9146	0.027769	1
ENSG00000008394	MGST1	12	16500076	16762193	625	79	24645	1.913	0.027876	1
ENSG00000066136	NFYC	1	41157320	41237275	197	24	24645	1.9124	0.027913	1
ENSG00000184408	KCND2	7	119913722	120390385	1391	68	24645	1.9123	0.027919	1
ENSG00000196437	ZNF569	19	37902057	37960177	231	28	24645	1.9111	0.027997	1
ENSG00000205364	MT1M	16	56666145	56667898	11	4	24645	1.9104	0.028039	1
ENSG00000181273	OR5AK2	11	56756347	56757342	6	4	24645	1.9103	0.028048	1
ENSG00000121753	BAI2	1	32192718	32230494	100	23	24645	1.9098	0.02808	1
ENSG00000167645	YIF1B	19	38795753	38807913	28	10	24645	1.9095	0.028101	1
ENSG00000141458	NPC1	18	21086148	21166862	271	35	24645	1.9091	0.028126	1
ENSG00000180185	FAHD1	16	1876968	1890208	93	4	24645	1.9073	0.02824	1
ENSG00000099999	RNF215	22	30773835	30817760	145	36	24645	1.9068	0.028275	1
ENSG00000106460	TMEM106B	7	12250867	12282993	114	17	24645	1.9067	0.028283	1
ENSG00000229086	C21orf54	21	34537776	34542541	10	4	24645	1.9065	0.02829	1
ENSG00000254521	SIGLEC12	19	51994611	52005043	116	23	24645	1.9063	0.028308	1
ENSG00000155545	MIER3	5	56215429	56267502	271	35	24645	1.9042	0.028445	1
ENSG00000169139	UBE2V2	8	48920960	48977268	43	19	24645	1.9042	0.028445	1
ENSG00000143556	S100A7	1	153430220	153433177	12	6	24645	1.9037	0.028477	1
ENSG00000157992	KRTCAP3	2	27665233	27669348	7	5	24645	1.9031	0.028516	1
ENSG00000161133	USP41	22	20704868	20745048	55	20	24645	1.9022	0.028569	1
ENSG00000114405	C3orf14	3	62304648	62321888	18	10	24645	1.9021	0.028578	1
ENSG00000196345	ZKSCAN7	3	44596685	44624975	128	26	24645	1.9013	0.02863	1
ENSG00000143119	CD53	1	111415775	111442550	23	9	24645	1.9004	0.028692	1
ENSG00000147324	MFHAS1	8	8640864	8751155	373	39	24645	1.8993	0.028763	1
ENSG00000163492	CCDC141	2	179694484	179914813	804	76	24645	1.898	0.028849	1
ENSG00000100003	SEC14L2	22	30792846	30821305	88	24	24645	1.8974	0.028885	1
ENSG00000129990	SYT5	19	55682567	55691809	41	16	24645	1.8967	0.028935	1
ENSG00000177599	ZNF491	19	11908482	11920437	40	13	24645	1.8967	0.028936	1
ENSG00000173281	PPP1R3B	8	8993765	9009084	15	8	24645	1.8964	0.028954	1
ENSG00000169031	COL4A3	2	228029281	228179508	861	79	24645	1.8963	0.028963	1
ENSG00000108306	FBXL20	17	37415384	37558776	589	27	24645	1.8956	0.029008	1
ENSG00000142959	BEST4	1	45249257	45253377	3	1	24645	1.8951	0.029042	1
ENSG00000175262	C1orf127	1	11006528	11042094	74	18	24645	1.8942	0.029098	1
ENSG00000157240	FZD1	7	90893783	90898123	6	3	24645	1.8936	0.029137	1
ENSG00000166343	MSS51	10	75183339	75193319	35	4	24645	1.8936	0.02914	1
ENSG00000183813	CCR4	3	32993066	32997841	15	4	24645	1.892	0.029247	1
ENSG00000107929	LARP4B	10	855484	977564	14	5	24645	1.8912	0.029299	1
ENSG00000174876	AMY1B	1	104230037	104239302	1	1	24645	1.8909	0.02932	1
ENSG00000150753	CCT5	5	10250033	10266524	39	7	24645	1.8908	0.029328	1
ENSG00000132286	TIMM10B	11	6502677	6505909	10	4	24645	1.8904	0.029351	1
ENSG00000124721	DNAH8	6	38683117	38998301	1427	77	24645	1.8892	0.029434	1
ENSG00000082397	EPB41L3	18	5392383	5630699	324	71	24645	1.8889	0.029456	1
ENSG00000250588	IQCJ-SCHIP1	3	158680024	159615155	2929	122	24645	1.8885	0.029479	1
ENSG00000015520	NPC1L1	7	44552134	44580914	59	20	24645	1.8883	0.029493	1
ENSG00000088992	TESC	12	117476728	117537284	293	52	24645	1.8874	0.029552	1
ENSG00000123607	TTC21B	2	166713985	166810353	440	36	24645	1.8872	0.029564	1
ENSG00000157554	ERG	21	39751949	40033704	859	111	24645	1.8858	0.02966	1
ENSG00000204472	AIF1	6	31582961	31584798	7	4	24645	1.8856	0.029673	1
ENSG00000198417	MT1F	16	56691606	56694610	15	8	24645	1.8846	0.029739	1
ENSG00000088782	DEFB127	20	138111	139804	2	1	24645	1.8833	0.029832	1
ENSG00000189184	PCDH18	4	138440072	138453648	37	10	24645	1.8826	0.02988	1
ENSG00000234224	TMEM229A	7	123670973	123673523	4	2	24645	1.8807	0.030008	1
ENSG00000162129	CLPB	11	72003469	72145692	448	39	24645	1.8805	0.030021	1
ENSG00000106100	NOD1	7	30464143	30518400	167	34	24645	1.88	0.030056	1
ENSG00000130733	YIPF2	19	11033444	11039357	20	10	24645	1.8792	0.03011	1
ENSG00000162755	KLHDC9	1	161068151	161070136	3	2	24645	1.8775	0.030222	1
ENSG00000105991	HOXA1	7	27132612	27135615	6	4	24645	1.8772	0.030247	1
ENSG00000168067	MAP4K2	11	64556290	64570713	21	12	24645	1.8761	0.030317	1
ENSG00000088038	CNOT3	19	54641444	54659419	50	16	24645	1.876	0.03033	1
ENSG00000115998	C2orf42	2	70377012	70475747	345	38	24645	1.875	0.030394	1
ENSG00000170502	NUDT9	4	88343734	88380606	193	29	24645	1.8743	0.030444	1
ENSG00000160783	PMF1	1	156182784	156212874	119	25	24645	1.8736	0.030492	1
ENSG00000171236	LRG1	19	4536421	4540486	10	4	24645	1.8728	0.030545	1
ENSG00000125844	RRBP1	20	17594323	17662940	221	46	24645	1.8718	0.030615	1
ENSG00000167880	EVPL	17	74000583	74023533	58	20	24645	1.8716	0.030631	1
ENSG00000261794	GOLGA8H	15	30896329	30906764	8	1	24645	1.8697	0.030763	1
ENSG00000196209	SIRPB2	20	1451386	1472233	39	11	24645	1.869	0.030808	1
ENSG00000105701	FKBP8	19	18642561	18654887	57	15	24645	1.8687	0.030835	1
ENSG00000138399	FASTKD1	2	170386259	170430385	225	35	24645	1.8685	0.030846	1
ENSG00000178229	ZNF543	19	57831877	57842144	55	16	24645	1.867	0.030948	1
ENSG00000204370	SDHD	11	111957497	111990353	124	25	24645	1.8666	0.03098	1
ENSG00000183775	KCTD16	5	143550396	143865249	1057	48	24645	1.8665	0.030984	1
ENSG00000126522	ASL	7	65540785	65558545	48	18	24645	1.8665	0.030986	1
ENSG00000166225	FRS2	12	69864129	69973562	313	47	24645	1.8664	0.030991	1
ENSG00000166477	LEO1	15	52230222	52264003	111	24	24645	1.8659	0.031031	1
ENSG00000176834	VSIG10	12	118501398	118573831	316	59	24645	1.8658	0.031035	1
ENSG00000165661	QSOX2	9	139098179	139137687	165	34	24645	1.8655	0.031057	1
ENSG00000155066	PROM2	2	95940201	95957056	20	11	24645	1.8643	0.03114	1
ENSG00000135540	NHSL1	6	138743180	139013708	1022	80	24645	1.8634	0.031205	1
ENSG00000163964	PIGX	3	196366646	196462878	394	80	24645	1.8603	0.031425	1
ENSG00000121207	LRAT	4	155548097	155674270	358	27	24645	1.8592	0.031498	1
ENSG00000080854	IGSF9B	11	133778459	133826880	172	47	24645	1.859	0.031515	1
ENSG00000100568	VTI1B	14	68113792	68141548	127	29	24645	1.8587	0.031532	1
ENSG00000121104	FAM117A	17	47787694	47866542	126	34	24645	1.8579	0.031593	1
ENSG00000253598	SLC10A5	8	82605842	82608409	11	5	24645	1.8565	0.031691	1
ENSG00000115183	TANC1	2	159825146	160089170	844	74	24645	1.8552	0.031783	1
ENSG00000135094	SDS	12	113830250	113864106	156	28	24645	1.855	0.031797	1
ENSG00000108702	CCL1	17	32687347	32690250	17	7	24645	1.8546	0.031827	1
ENSG00000181786	ACTL9	19	8807751	8809172	5	2	24645	1.8544	0.031839	1
ENSG00000254469	RP11-849H4.2	11	71576555	71639700	451	19	24645	1.8538	0.031882	1
ENSG00000152520	PAN3	13	28712643	28869475	430	35	24645	1.8528	0.031959	1
ENSG00000147586	MRPS28	8	80830952	80942524	442	42	24645	1.8527	0.031964	1
ENSG00000104325	DECR1	8	91013633	91064320	176	25	24645	1.8512	0.032073	1
ENSG00000258466	RP11-1012A1.4	14	68126537	68157084	127	31	24645	1.8509	0.032089	1
ENSG00000223547	ZNF844	19	12175514	12192380	60	10	24645	1.8494	0.032201	1
ENSG00000153317	ASAP1	8	131064353	131455906	1649	44	24645	1.8491	0.032219	1
ENSG00000116539	ASH1L	1	155305059	155532598	678	34	24645	1.8491	0.032222	1
ENSG00000204435	CSNK2B	6	31633013	31638120	24	14	24645	1.8491	0.032224	1
ENSG00000260238	PMF1-BGLAP	1	156182773	156213123	122	26	24645	1.8481	0.032293	1
ENSG00000144488	ESPNL	2	239008798	239041928	179	22	24645	1.8479	0.032311	1
ENSG00000196428	TSC22D2	3	150126122	150184218	211	28	24645	1.8449	0.032525	1
ENSG00000215695	RSC1A1	1	15986364	15988217	7	4	24645	1.8448	0.032536	1
ENSG00000136883	KIF12	9	116848406	116861507	61	18	24645	1.8441	0.032588	1
ENSG00000009709	PAX7	1	18957500	19075360	152	42	24645	1.8439	0.032598	1
ENSG00000093144	ECHDC1	6	127609855	127664754	143	22	24645	1.8416	0.032766	1
ENSG00000077984	CST7	20	24929866	24940564	58	18	24645	1.8412	0.032798	1
ENSG00000133256	PDE6B	4	619373	664571	8	3	24645	1.8384	0.033001	1
ENSG00000152359	POC5	5	74969949	75013313	268	18	24645	1.8333	0.03338	1
ENSG00000141314	RHBDL3	17	30593195	30651680	307	48	24645	1.8319	0.03348	1
ENSG00000162975	KCNF1	2	11052063	11054350	4	2	24645	1.8317	0.033501	1
ENSG00000169598	DFFB	1	3773845	3801993	78	18	24645	1.831	0.033547	1
ENSG00000159082	SYNJ1	21	34001069	34100359	146	36	24645	1.831	0.033548	1
ENSG00000149089	APIP	11	34874641	34938046	379	27	24645	1.8309	0.033559	1
ENSG00000182272	B4GALNT4	11	369796	382116	2	1	24645	1.8305	0.03359	1
ENSG00000113430	IRX4	5	1877541	1887350	24	7	24645	1.8304	0.033592	1
ENSG00000204592	HLA-E	6	30457244	30461982	9	6	24645	1.8291	0.033692	1
ENSG00000171443	ZNF524	19	56111388	56114504	5	2	24645	1.8275	0.033816	1
ENSG00000109046	WSB1	17	25621102	25640657	58	15	24645	1.826	0.033923	1
ENSG00000139832	RAB20	13	111175417	111214080	219	31	24645	1.8256	0.033958	1
ENSG00000130382	MLLT1	19	6212966	6279959	292	28	24645	1.8251	0.033997	1
ENSG00000140993	TIGD7	16	3348832	3355729	24	8	24645	1.8237	0.034095	1
ENSG00000145700	ANKRD31	5	74364100	74532703	741	28	24645	1.8236	0.034105	1
ENSG00000095951	HIVEP1	6	12008995	12165232	515	52	24645	1.8234	0.03412	1
ENSG00000151491	EPS8	12	15773092	16035263	854	43	24645	1.8234	0.034123	1
ENSG00000169554	ZEB2	2	145141648	145282147	229	61	24645	1.8215	0.034267	1
ENSG00000130517	PGPEP1	19	18451397	18480760	112	30	24645	1.8201	0.034371	1
ENSG00000118518	RNF146	6	127587755	127609712	61	15	24645	1.8197	0.0344	1
ENSG00000180537	RNF182	6	13924677	13980533	55	17	24645	1.8192	0.034442	1
ENSG00000111671	SPSB2	12	6980099	6998522	13	6	24645	1.8191	0.034449	1
ENSG00000206561	COLQ	3	15491640	15563258	167	37	24645	1.8189	0.034462	1
ENSG00000132386	SERPINF1	17	1665253	1680868	31	8	24645	1.8187	0.034479	1
ENSG00000145740	SLC30A5	5	68389473	68426896	155	29	24645	1.8185	0.034495	1
ENSG00000183318	SPDYE4	17	8656424	8661877	22	8	24645	1.8182	0.034514	1
ENSG00000182013	PNMAL1	19	46969748	46974820	37	9	24645	1.818	0.034529	1
ENSG00000162066	AMDHD2	16	2570358	2581423	28	8	24645	1.8176	0.03456	1
ENSG00000171862	PTEN	10	89622870	89731687	273	45	24645	1.8175	0.034572	1
ENSG00000133114	GPALPP1	13	45563687	45607746	112	22	24645	1.8155	0.034727	1
ENSG00000151379	MSGN1	2	17997763	17998368	3	1	24645	1.8153	0.034741	1
ENSG00000217825	AC099552.4	7	154988273	154990165	16	6	24645	1.8149	0.034769	1
ENSG00000187918	OR51I2	11	5474638	5475707	11	7	24645	1.8141	0.034832	1
ENSG00000163625	WDFY3	4	85590704	85887544	294	33	24645	1.8139	0.034846	1
ENSG00000167526	RPL13	16	89627065	89630950	23	4	24645	1.8134	0.034889	1
ENSG00000136153	LMO7	13	76194570	76434004	963	82	24645	1.8121	0.034982	1
ENSG00000066185	ZMYND12	1	42896000	42921938	141	26	24645	1.8117	0.035014	1
ENSG00000082068	WDR70	5	37379314	37753537	1535	48	24645	1.8103	0.035122	1
ENSG00000198482	ZNF808	19	53030905	53067717	159	29	24645	1.8103	0.035126	1
ENSG00000068878	PSME4	2	54091204	54197977	342	46	24645	1.8098	0.03516	1
ENSG00000113303	BTNL8	5	180326077	180377906	185	12	24645	1.8094	0.035192	1
ENSG00000185621	LMLN	3	197687071	197770591	262	21	24645	1.8092	0.035208	1
ENSG00000124743	KLHL31	6	53512699	53530506	103	20	24645	1.8087	0.035252	1
ENSG00000254827	SLC22A18AS	11	2909010	2924970	27	12	24645	1.8065	0.035416	1
ENSG00000176108	CHMP6	17	78965398	78983317	131	28	24645	1.8055	0.035496	1
ENSG00000168658	VWA3B	2	98703579	98929762	681	44	24645	1.8053	0.035517	1
ENSG00000129214	SHBG	17	7517382	7536700	37	15	24645	1.8039	0.03562	1
ENSG00000007923	DNAJC11	1	6694228	6761984	82	21	24645	1.8016	0.035802	1
ENSG00000166840	GLYATL1	11	58672871	58811000	434	32	24645	1.8014	0.035821	1
ENSG00000173302	GPR148	2	131486643	131487909	6	3	24645	1.8009	0.03586	1
ENSG00000077232	DNAJC10	2	183580999	183659191	100	26	24645	1.8001	0.035925	1
ENSG00000108010	GLRX3	10	131934663	131982785	308	34	24645	1.8001	0.035926	1
ENSG00000143199	ADCY10	1	167778625	167883453	379	63	24645	1.7999	0.035939	1
ENSG00000244355	LY6G6D	6	31683133	31685581	8	5	24645	1.7997	0.035956	1
ENSG00000119487	MAPKAP1	9	128199672	128469513	989	49	24645	1.7985	0.036047	1
ENSG00000065802	ASB1	2	239335383	239360891	87	17	24645	1.7982	0.036074	1
ENSG00000117016	RIMS3	1	41086351	41131329	121	28	24645	1.7973	0.036145	1
ENSG00000074842	C19orf10	19	4641386	4670382	92	16	24645	1.7966	0.036196	1
ENSG00000197790	OR52M1	11	4566421	4567374	7	4	24645	1.7938	0.036425	1
ENSG00000121073	SLC35B1	17	47778305	47786376	19	8	24645	1.7934	0.036453	1
ENSG00000272573	MUSTN1	3	52867130	52869235	12	5	24645	1.7924	0.036532	1
ENSG00000121905	HPCA	1	33351595	33364042	21	7	24645	1.7917	0.036587	1
ENSG00000124205	EDN3	20	57875482	57901047	30	14	24645	1.7916	0.036597	1
ENSG00000152292	SH2D6	2	85645844	85664152	69	20	24645	1.7899	0.036733	1
ENSG00000153214	TMEM87B	2	112812800	112876895	228	37	24645	1.7884	0.036857	1
ENSG00000038295	TLL1	4	166794410	167025047	993	87	24645	1.7877	0.036914	1
ENSG00000129158	SERGEF	11	17809595	18034709	576	63	24645	1.7869	0.036977	1
ENSG00000205138	SDHAF1	19	36486090	36487220	3	2	24645	1.7855	0.037089	1
ENSG00000080503	SMARCA2	9	2015342	2193624	257	56	24645	1.7853	0.037106	1
ENSG00000116001	TIA1	2	70436576	70475792	156	24	24645	1.7851	0.037119	1
ENSG00000169718	DUS1L	17	80015382	80023763	31	12	24645	1.7835	0.037256	1
ENSG00000068781	STON1-GTF2A1L	2	48757064	49003654	1174	84	24645	1.7833	0.037269	1
ENSG00000108231	LGI1	10	95517566	95557916	156	36	24645	1.7832	0.037273	1
ENSG00000150526	MIA2	14	39699435	39722859	75	18	24645	1.7832	0.03728	1
ENSG00000126091	ST3GAL3	1	44171495	44396831	709	44	24645	1.7807	0.037478	1
ENSG00000116005	PCYOX1	2	70484518	70508323	94	16	24645	1.7799	0.03755	1
ENSG00000179111	HES7	17	8023908	8027410	2	1	24645	1.7797	0.037564	1
ENSG00000175066	GK5	3	141882414	141944449	231	51	24645	1.7793	0.037591	1
ENSG00000131871	VIMP	15	101811022	101817705	14	8	24645	1.7792	0.037605	1
ENSG00000121940	CLCC1	1	109472130	109506111	158	39	24645	1.7783	0.037681	1
ENSG00000132664	POLR3F	20	18447771	18465287	66	17	24645	1.7782	0.037685	1
ENSG00000135974	C2orf49	2	105953816	105965668	44	15	24645	1.7769	0.037795	1
ENSG00000131470	PSMC3IP	17	40724333	40729849	23	12	24645	1.7766	0.037815	1
ENSG00000136059	VILL	3	38029550	38048679	69	14	24645	1.7764	0.03783	1
ENSG00000144233	AMMECR1L	2	128619204	128643496	64	29	24645	1.776	0.037864	1
ENSG00000167646	DNAAF3	19	55670031	55678090	31	11	24645	1.7751	0.037939	1
ENSG00000265690	RP11-5A19.5	16	67197288	67199718	4	2	24645	1.775	0.037949	1
ENSG00000197364	S100A7L2	1	153409534	153412425	13	5	24645	1.7748	0.037967	1
ENSG00000214513	NOTO	2	73429386	73439641	37	8	24645	1.7745	0.037986	1
ENSG00000102837	OLFM4	13	53602894	53626192	104	34	24645	1.7741	0.038026	1
ENSG00000197312	DDI2	1	15943995	15995539	153	19	24645	1.7738	0.038052	1
ENSG00000072042	RDH11	14	68143518	68162531	61	24	24645	1.7735	0.038076	1
ENSG00000154096	THY1	11	119288090	119295695	31	11	24645	1.7728	0.038128	1
ENSG00000089050	RBBP9	20	18467184	18477887	59	14	24645	1.7723	0.038176	1
ENSG00000071794	HLTF	3	148747914	148804341	207	25	24645	1.7699	0.038374	1
ENSG00000134419	RPS15A	16	18792617	18801705	15	7	24645	1.7691	0.038437	1
ENSG00000242441	GTF2A1L	2	48844937	48960287	558	51	24645	1.7681	0.038523	1
ENSG00000127324	TSPAN8	12	71518865	71835678	1130	82	24645	1.7676	0.038564	1
ENSG00000132467	UTP3	4	71554196	71556267	5	3	24645	1.7665	0.038653	1
ENSG00000182040	USH1G	17	72912176	72919351	18	4	24645	1.7662	0.038685	1
ENSG00000178996	SNX18	5	53813589	53842415	153	29	24645	1.7657	0.038722	1
ENSG00000112893	MAN2A1	5	109025067	109205326	769	30	24645	1.7655	0.038744	1
ENSG00000196704	AMZ2	17	66243715	66253297	40	13	24645	1.7653	0.038757	1
ENSG00000174469	CNTNAP2	7	145813453	148118090	10951	253	24645	1.7652	0.038762	1
ENSG00000130300	PLVAP	19	17462257	17488159	129	33	24645	1.7651	0.038775	1
ENSG00000162654	GBP4	1	89646831	89664615	55	16	24645	1.7642	0.038847	1
ENSG00000150636	CCDC102B	18	66382446	66722426	1386	83	24645	1.764	0.038863	1
ENSG00000159086	PAXBP1	21	34106210	34144169	65	21	24645	1.7629	0.03896	1
ENSG00000112164	GLP1R	6	39016574	39055519	198	32	24645	1.7626	0.038984	1
ENSG00000204572	KRTAP5-10	11	71276609	71279980	20	4	24645	1.7623	0.039007	1
ENSG00000189366	ALG1L	3	125648118	125655882	34	15	24645	1.7618	0.039049	1
ENSG00000110697	PITPNM1	11	67259239	67273734	29	15	24645	1.7615	0.039078	1
ENSG00000165702	GFI1B	9	135820932	135867083	217	49	24645	1.7609	0.03913	1
ENSG00000220201	ZGLP1	19	10415479	10420556	14	9	24645	1.7596	0.039237	1
ENSG00000174996	KLC2	11	66024765	66035331	20	10	24645	1.7595	0.039245	1
ENSG00000177234	C10orf85	10	122357721	122359629	11	5	24645	1.7555	0.039588	1
ENSG00000102580	DNAJC3	13	96329393	96447243	420	15	24645	1.755	0.039626	1
ENSG00000158816	VWA5B1	1	20617412	20681387	145	36	24645	1.7549	0.039636	1
ENSG00000181220	ZNF746	7	149169885	149194908	33	9	24645	1.7543	0.03969	1
ENSG00000186897	C1QL4	12	49726200	49730971	23	10	24645	1.7535	0.039759	1
ENSG00000172150	OR1A2	17	3100813	3101742	9	3	24645	1.7529	0.039809	1
ENSG00000159348	CYB5R1	1	202930997	202936408	12	4	24645	1.7528	0.039821	1
ENSG00000150756	FAM173B	5	10226442	10250009	41	17	24645	1.7522	0.039867	1
ENSG00000204882	GPR20	8	142366600	142377367	61	22	24645	1.7517	0.039912	1
ENSG00000169224	GCSAML	1	247670360	247740992	375	62	24645	1.7512	0.039955	1
ENSG00000146469	VIP	6	153071933	153080900	29	12	24645	1.7512	0.039957	1
ENSG00000160678	S100A1	1	153600402	153604513	8	4	24645	1.7499	0.040069	1
ENSG00000144792	ZNF660	3	44619715	44641186	70	18	24645	1.7498	0.040073	1
ENSG00000165801	ARHGEF40	14	21538429	21558399	68	15	24645	1.7486	0.040183	1
ENSG00000149557	FEZ1	11	125315646	125366213	174	25	24645	1.7477	0.040254	1
ENSG00000196693	ZNF33B	10	43084555	43133992	168	32	24645	1.7472	0.040302	1
ENSG00000257767	RP11-162P23.2	12	112191694	112229222	115	11	24645	1.7457	0.040435	1
ENSG00000103005	USB1	16	58033450	58055522	40	13	24645	1.7455	0.040451	1
ENSG00000127831	VIL1	2	219283815	219318018	98	30	24645	1.7454	0.040458	1
ENSG00000156299	TIAM1	21	32490734	32932290	1722	128	24645	1.7448	0.040507	1
ENSG00000176302	FOXR1	11	118842417	118852001	46	14	24645	1.7443	0.040551	1
ENSG00000170889	RPS9	19	54704610	54752862	200	24	24645	1.7431	0.040661	1
ENSG00000071537	SEL1L	14	81937893	82000205	222	24	24645	1.7421	0.040746	1
ENSG00000118242	MREG	2	216809213	216898819	258	62	24645	1.742	0.040757	1
ENSG00000100239	PPP6R2	22	50781733	50883514	551	39	24645	1.7418	0.040768	1
ENSG00000059728	MXD1	2	70124820	70170077	113	18	24645	1.7411	0.040833	1
ENSG00000118004	COLEC11	2	3642426	3692048	222	28	24645	1.74	0.040928	1
ENSG00000170509	HSD17B13	4	88224941	88244058	126	29	24645	1.7389	0.041023	1
ENSG00000255470	RP11-113D6.6	11	18161733	18211042	299	17	24645	1.7383	0.041079	1
ENSG00000123892	RAB38	11	87846410	87908635	235	42	24645	1.7382	0.041092	1
ENSG00000132549	VPS13B	8	100025494	100889808	2248	42	24645	1.7377	0.041133	1
ENSG00000106211	HSPB1	7	75931861	75933612	6	4	24645	1.7361	0.041277	1
ENSG00000150527	CTAGE5	14	39734488	39856156	603	39	24645	1.7353	0.041348	1
ENSG00000170959	DCDC1	11	30851916	31391357	1317	65	24645	1.7349	0.041378	1
ENSG00000150773	PIH1D2	11	111934734	111944998	36	11	24645	1.7342	0.041439	1
ENSG00000003249	DBNDD1	16	90071273	90086536	56	24	24645	1.7333	0.041517	1
ENSG00000251655	PRB1	12	11504757	11548500	42	19	24645	1.7331	0.041539	1
ENSG00000137486	ARRB1	11	74975226	75062873	161	53	24645	1.7323	0.041606	1
ENSG00000060566	CREB3L3	19	4153598	4173051	19	5	24645	1.7314	0.041686	1
ENSG00000255748	AC226150.4	12	133787246	133787772	2	1	24645	1.7313	0.0417	1
ENSG00000137720	C11orf1	11	111749659	111756699	26	6	24645	1.7312	0.04171	1
ENSG00000270898	ASB3	2	53897430	54087297	871	44	24645	1.7303	0.041784	1
ENSG00000128165	ADM2	22	50919985	50924869	12	7	24645	1.7298	0.041835	1
ENSG00000106328	FSCN3	7	127231463	127242198	40	16	24645	1.7295	0.04186	1
ENSG00000183060	LYSMD4	15	100255902	100273766	85	20	24645	1.7289	0.04191	1
ENSG00000055813	CCDC85A	2	56411258	56613308	836	87	24645	1.7288	0.041923	1
ENSG00000152611	CAPSL	5	35904397	35938881	193	30	24645	1.7286	0.041943	1
ENSG00000187627	RGPD1	2	87135076	87241104	13	5	24645	1.728	0.04199	1
ENSG00000124813	RUNX2	6	45295894	45632086	1079	91	24645	1.727	0.042083	1
ENSG00000183607	GKN2	2	69172364	69180102	40	13	24645	1.7263	0.042145	1
ENSG00000170906	NDUFA3	19	54606036	54612564	24	11	24645	1.7261	0.042165	1
ENSG00000124783	SSR1	6	7268539	7347679	303	32	24645	1.7255	0.042219	1
ENSG00000228804	RP11-211G3.3	3	187420101	187451637	123	29	24645	1.7244	0.042322	1
ENSG00000005469	CROT	7	86974997	87029111	162	35	24645	1.7242	0.042336	1
ENSG00000050165	DKK3	11	11984653	12031316	84	40	24645	1.7242	0.042338	1
ENSG00000248487	ABHD14A	3	52005442	52015212	53	21	24645	1.7206	0.042661	1
ENSG00000141965	FEM1A	19	4791728	4795571	1	1	24645	1.7198	0.04273	1
ENSG00000007384	RHBDF1	16	108058	126354	1	1	24645	1.7193	0.04278	1
ENSG00000183476	SH2D7	15	78370150	78397251	108	37	24645	1.719	0.042805	1
ENSG00000169174	PCSK9	1	55505221	55530525	84	31	24645	1.7184	0.042861	1
ENSG00000064012	CASP8	2	202098166	202152434	221	43	24645	1.7181	0.042885	1
ENSG00000132199	ENOSF1	18	670324	712676	12	7	24645	1.7172	0.04297	1
ENSG00000122674	CCZ1	7	5938356	5965605	15	4	24645	1.7171	0.04298	1
ENSG00000272772	CTD-2410N18.5	5	133502861	133561762	190	32	24645	1.7169	0.043001	1
ENSG00000144369	FAM171B	2	187558698	187630685	197	33	24645	1.7168	0.043012	1
ENSG00000138663	COPS4	4	83955600	83996971	40	15	24645	1.7165	0.04304	1
ENSG00000255292	SDHD	11	111957627	112064528	284	57	24645	1.7164	0.043047	1
ENSG00000163558	PRKCI	3	169940153	170023769	412	26	24645	1.7163	0.043056	1
ENSG00000176444	CLK2	1	155232659	155248282	36	13	24645	1.7156	0.043117	1
ENSG00000152942	RAD17	5	68665120	68710628	72	13	24645	1.7153	0.043149	1
ENSG00000124203	ZNF831	20	57766075	57834168	185	44	24645	1.7144	0.043225	1
ENSG00000121064	SCPEP1	17	55055466	55084129	64	17	24645	1.7143	0.043237	1
ENSG00000162290	DCP1A	3	53317447	53381654	244	34	24645	1.7137	0.043292	1
ENSG00000242802	AP5Z1	7	4815253	4833943	117	19	24645	1.7124	0.043411	1
ENSG00000188342	GTF2F2	13	45694650	45858237	478	34	24645	1.712	0.043444	1
ENSG00000161572	LYZL6	17	34261522	34270703	50	10	24645	1.712	0.043453	1
ENSG00000187699	C2orf88	2	190744335	191068210	1238	94	24645	1.7119	0.043455	1
ENSG00000111780	AL021546.6	12	120876001	120897809	73	21	24645	1.7116	0.043487	1
ENSG00000204394	VARS	6	31745295	31763730	76	39	24645	1.7111	0.043534	1
ENSG00000105656	ELL	19	18553473	18632937	327	25	24645	1.7109	0.043547	1
ENSG00000120471	TP53AIP1	11	128804626	128813040	43	18	24645	1.7109	0.043549	1
ENSG00000239887	C1orf226	1	162336698	162356600	49	23	24645	1.7101	0.043622	1
ENSG00000103494	RPGRIP1L	16	53631595	53737850	326	36	24645	1.7101	0.043626	1
ENSG00000183087	GAS6	13	114523522	114567046	213	27	24645	1.7099	0.043643	1
ENSG00000099795	NDUFB7	19	14676890	14682874	29	11	24645	1.7096	0.04367	1
ENSG00000170381	SEMA3E	7	82993222	83278326	1447	78	24645	1.7084	0.043782	1
ENSG00000137411	VARS2	6	30876019	30894236	107	23	24645	1.7076	0.043852	1
ENSG00000182566	CLEC4G	19	7793843	7798792	31	11	24645	1.7073	0.043879	1
ENSG00000151474	FRMD4A	10	13685706	14504141	3646	233	24645	1.7072	0.043895	1
ENSG00000182810	DDX28	16	68055179	68057770	6	3	24645	1.7068	0.043929	1
ENSG00000110057	UNC93B1	11	67758575	67772452	38	17	24645	1.7061	0.043998	1
ENSG00000175018	TEX36	10	127265091	127371713	289	45	24645	1.7023	0.044347	1
ENSG00000161203	AP2M1	3	183892477	183901879	30	11	24645	1.7021	0.044371	1
ENSG00000175600	SUGCT	7	40174575	40900362	1933	104	24645	1.7012	0.044452	1
ENSG00000186298	PPP1CC	12	111157485	111180744	78	18	24645	1.701	0.044472	1
ENSG00000087237	CETP	16	56995762	57017757	146	36	24645	1.701	0.044474	1
ENSG00000166501	PRKCB	16	23847322	24231932	1415	111	24645	1.7006	0.044506	1
ENSG00000139725	RHOF	12	122215664	122241309	73	19	24645	1.7003	0.044535	1
ENSG00000083635	NUFIP1	13	45513384	45563618	71	22	24645	1.6999	0.044571	1
ENSG00000138675	FGF5	4	81187753	81257834	270	42	24645	1.6986	0.044694	1
ENSG00000115457	IGFBP2	2	217497551	217529159	45	25	24645	1.6983	0.044723	1
ENSG00000186190	BPIFB3	20	31643230	31661434	68	23	24645	1.6981	0.044743	1
ENSG00000183346	C10orf107	10	63422719	63526524	478	30	24645	1.6979	0.044766	1
ENSG00000152785	BMP3	4	81952119	81978685	86	24	24645	1.6977	0.044786	1
ENSG00000151967	SCHIP1	3	159557650	159615149	105	34	24645	1.6972	0.04483	1
ENSG00000161921	CXCL16	17	4636821	4643217	16	5	24645	1.6963	0.044913	1
ENSG00000115350	POLE4	2	75185619	75197255	36	15	24645	1.696	0.044945	1
ENSG00000145604	SKP2	5	36152091	36184421	95	32	24645	1.6959	0.044955	1
ENSG00000065618	COL17A1	10	105791044	105845760	172	43	24645	1.6949	0.045047	1
ENSG00000130303	BST2	19	17513748	17516457	8	3	24645	1.6947	0.045069	1
ENSG00000061918	GUCY1B3	4	156680144	156728743	139	37	24645	1.6943	0.045101	1
ENSG00000137692	DCUN1D5	11	102932805	102962944	82	19	24645	1.6943	0.045107	1
ENSG00000130748	TMEM160	19	47549165	47551888	9	3	24645	1.6941	0.045122	1
ENSG00000143630	HCN3	1	155247374	155259639	36	13	24645	1.694	0.045134	1
ENSG00000163389	POGLUT1	3	119187785	119213555	95	29	24645	1.6934	0.045185	1
ENSG00000135249	RINT1	7	105172532	105208124	116	23	24645	1.6924	0.045284	1
ENSG00000114248	LRRC31	3	169556967	169587718	121	36	24645	1.6923	0.045294	1
ENSG00000145708	CRHBP	5	76248538	76276983	59	20	24645	1.6919	0.045329	1
ENSG00000197322	C17orf102	17	32901142	32906388	14	6	24645	1.6912	0.045395	1
ENSG00000149507	OOSP2	11	59807748	59815517	11	7	24645	1.6907	0.045447	1
ENSG00000122679	RAMP3	7	45197390	45225901	203	14	24645	1.6907	0.045448	1
ENSG00000100519	PSMC6	14	53173890	53195305	58	19	24645	1.6898	0.045536	1
ENSG00000113456	RAD1	5	34905369	34919094	26	12	24645	1.6893	0.045578	1
ENSG00000154768	C17orf50	17	34087916	34092098	12	5	24645	1.6892	0.045591	1
ENSG00000111850	SMIM8	6	88032301	88052043	147	30	24645	1.689	0.045613	1
ENSG00000089486	CDIP1	16	4560676	4588829	123	29	24645	1.6887	0.045635	1
ENSG00000183473	SSTR3	22	37600278	37608362	21	10	24645	1.6885	0.045658	1
ENSG00000126088	UROD	1	45477819	45481247	4	2	24645	1.6875	0.045751	1
ENSG00000204398	RP11-65D24.2	13	112240548	112324955	313	41	24645	1.6869	0.045807	1
ENSG00000138459	SLC35A5	3	112280556	112304424	62	15	24645	1.6868	0.045817	1
ENSG00000254553	RP1-27O5.3	1	32930658	33066393	345	24	24645	1.6855	0.04595	1
ENSG00000141086	CTRL	16	67961543	67966317	22	11	24645	1.6852	0.045971	1
ENSG00000198355	PIM3	22	50354161	50357728	12	4	24645	1.6846	0.046034	1
ENSG00000269415	NPCDR1	3	59957215	59957583	3	1	24645	1.6828	0.046207	1
ENSG00000268791	AC093323.1	4	6693782	6694189	3	2	24645	1.6824	0.046248	1
ENSG00000188389	PDCD1	2	242792033	242801060	26	9	24645	1.6801	0.046466	1
ENSG00000197296	FITM2	20	42931478	42939809	27	13	24645	1.6794	0.046536	1
ENSG00000159228	CBR1	21	37442239	37445464	11	6	24645	1.6793	0.046548	1
ENSG00000053254	FOXN3	14	89591215	90085493	1556	152	24645	1.679	0.046581	1
ENSG00000103363	TCEB2	16	2821415	2827298	13	3	24645	1.6782	0.04665	1
ENSG00000164123	C4orf45	4	159814286	159959912	466	40	24645	1.6781	0.046663	1
ENSG00000147408	CSGALNACT1	8	19261672	19615540	1841	105	24645	1.6776	0.046709	1
ENSG00000198862	LTN1	21	30300466	30365270	224	31	24645	1.6776	0.046709	1
ENSG00000230657	PRB4	12	11460017	11463369	4	2	24645	1.6769	0.046781	1
ENSG00000108849	PPY	17	42018172	42019836	2	1	24645	1.6768	0.046791	1
ENSG00000100321	SYNGR1	22	39745930	39781593	186	24	24645	1.6767	0.046802	1
ENSG00000107614	TRDMT1	10	17184253	17244053	313	29	24645	1.6757	0.046897	1
ENSG00000167644	C19orf33	19	38794801	38795649	4	2	24645	1.6755	0.046923	1
ENSG00000160214	RRP1	21	45209394	45225174	71	12	24645	1.6749	0.046974	1
ENSG00000157823	AP3S2	15	90373831	90437574	172	29	24645	1.6741	0.047056	1
ENSG00000197136	PCNXL3	11	65383244	65404910	62	27	24645	1.6732	0.047148	1
ENSG00000136044	APPL2	12	105567074	105630016	221	31	24645	1.6729	0.047171	1
ENSG00000188687	SLC4A5	2	74443369	74570541	307	41	24645	1.6699	0.047469	1
ENSG00000145476	CYP4V2	4	187112674	187134610	139	28	24645	1.6696	0.047501	1
ENSG00000101076	HNF4A	20	42984340	43061485	161	42	24645	1.6691	0.047546	1
ENSG00000198435	NRARP	9	140194083	140196703	2	1	24645	1.6684	0.047622	1
ENSG00000184900	SUMO3	21	46225532	46238694	41	15	24645	1.6678	0.047675	1
ENSG00000171722	C1orf111	1	162342993	162346660	16	7	24645	1.6677	0.047686	1
ENSG00000107186	MPDZ	9	13105703	13279589	119	36	24645	1.6671	0.04775	1
ENSG00000175216	CKAP5	11	46764598	46867847	400	16	24645	1.6668	0.047774	1
ENSG00000006075	CCL3	17	34415602	34417515	11	5	24645	1.6664	0.047818	1
ENSG00000136099	PCDH8	13	53418109	53422775	13	6	24645	1.6655	0.04791	1
ENSG00000169991	IFFO2	1	19230775	19283180	121	32	24645	1.6651	0.047945	1
ENSG00000141452	C18orf8	18	21083473	21111746	100	26	24645	1.6651	0.047948	1
ENSG00000165416	SUGT1	13	53226844	53275044	194	15	24645	1.6651	0.047949	1
ENSG00000197927	C2orf27A	2	132479948	132524973	123	19	24645	1.6645	0.048006	1
ENSG00000162923	WDR26	1	224572845	224624735	132	26	24645	1.6636	0.048091	1
ENSG00000116032	GRIN3B	19	1000418	1009731	49	18	24645	1.6635	0.048103	1
ENSG00000176563	CNTD1	17	40950810	40963605	51	15	24645	1.6633	0.048131	1
ENSG00000165633	VSTM4	10	50222290	50323554	517	32	24645	1.6631	0.048148	1
ENSG00000140992	PDPK1	16	2587965	2653189	77	11	24645	1.663	0.048155	1
ENSG00000124406	ATP8A1	4	42410390	42659122	1020	54	24645	1.6626	0.048193	1
ENSG00000255472	RP11-998D10.1	14	21500977	21502054	10	4	24645	1.6623	0.04823	1
ENSG00000128656	CHN1	2	175664091	175870097	505	36	24645	1.662	0.048253	1
ENSG00000058404	CAMK2B	7	44256749	44374176	440	39	24645	1.6619	0.048262	1
ENSG00000168582	CRYGA	2	209025464	209028300	12	5	24645	1.6615	0.048306	1
ENSG00000111186	WNT5B	12	1639057	1756409	149	45	24645	1.6612	0.048338	1
ENSG00000084734	GCKR	2	27719709	27746554	84	24	24645	1.6611	0.048351	1
ENSG00000122778	KIAA1549	7	138516126	138666064	571	62	24645	1.6607	0.048385	1
ENSG00000163872	YEATS2	3	183415606	183530413	443	27	24645	1.6604	0.048413	1
ENSG00000124659	TBCC	6	42712219	42714558	5	2	24645	1.6601	0.048448	1
ENSG00000179119	SPTY2D1	11	18627948	18656338	127	30	24645	1.6598	0.048473	1
ENSG00000149792	MRPL49	11	64889655	64894843	18	11	24645	1.659	0.048556	1
ENSG00000158987	RAPGEF6	5	130759614	130970929	668	45	24645	1.659	0.048559	1
ENSG00000258941	RP11-407N17.3	14	39703106	39820397	503	45	24645	1.6583	0.048627	1
ENSG00000204390	HSPA1L	6	31777396	31783437	34	22	24645	1.6573	0.048728	1
ENSG00000068120	COASY	17	40713485	40718295	10	5	24645	1.6572	0.048744	1
ENSG00000101230	ISM1	20	13202418	13281298	373	48	24645	1.6568	0.048785	1
ENSG00000267795	SMIM22	16	4838398	4846492	28	12	24645	1.6561	0.048853	1
ENSG00000173221	GLRX	5	95087023	95158709	171	37	24645	1.6553	0.048928	1
ENSG00000111145	ELK3	12	96588160	96663613	206	41	24645	1.6551	0.048948	1
ENSG00000267748	CTB-102L5.4	19	38779791	38795550	59	16	24645	1.6543	0.049037	1
ENSG00000177119	ANO6	12	45609770	45834187	932	40	24645	1.6525	0.049213	1
ENSG00000204278	TMEM235	17	76227391	76237068	76	23	24645	1.6524	0.049226	1
ENSG00000105518	TMEM205	19	11453452	11457194	3	1	24645	1.6521	0.049257	1
ENSG00000186314	PRELID2	5	144851362	145214932	1377	76	24645	1.6521	0.049257	1
ENSG00000111271	ACAD10	12	112123857	112194903	252	14	24645	1.6508	0.049394	1
ENSG00000169679	BUB1	2	111395275	111435691	39	15	24645	1.6496	0.04951	1
ENSG00000118849	RARRES1	3	158414681	158450485	204	28	24645	1.6494	0.049536	1
ENSG00000239282	GATSL3	22	30681106	30685616	7	4	24645	1.6493	0.049539	1
ENSG00000250021	C15orf38-AP3S2	15	90377540	90456114	218	25	24645	1.6492	0.049555	1
ENSG00000185324	CDK10	16	89747145	89762772	61	23	24645	1.6476	0.049714	1
ENSG00000205643	CDPF1	22	46639908	46646576	38	12	24645	1.647	0.049776	1
ENSG00000163170	BOLA3	2	74362525	74375121	58	18	24645	1.6464	0.049841	1
ENSG00000136051	KIAA1033	12	105501102	105562912	183	27	24645	1.6456	0.049919	1
ENSG00000104312	RIPK2	8	90769975	90803291	129	20	24645	1.645	0.049989	1
ENSG00000136450	SRSF1	17	56080721	56084707	3	2	24645	1.6445	0.050033	1
ENSG00000169738	DCXR	17	79993012	79995608	18	3	24645	1.6423	0.050265	1
ENSG00000181924	COA4	11	73583712	73588033	14	7	24645	1.6417	0.050331	1
ENSG00000259458	RP11-625H11.1	15	62929371	62937490	26	12	24645	1.6412	0.050373	1
ENSG00000115993	TRAK2	2	202241930	202316302	281	34	24645	1.6405	0.050453	1
ENSG00000105339	DENND3	8	142127377	142205907	215	47	24645	1.6401	0.050487	1
ENSG00000163207	IVL	1	152881021	152884362	12	4	24645	1.6401	0.050489	1
ENSG00000138085	ATRAID	2	27434895	27440046	14	7	24645	1.6401	0.050491	1
ENSG00000025770	NCAPH2	22	50946645	50961901	79	22	24645	1.6372	0.05079	1
ENSG00000256269	HMBS	11	118955576	118964259	11	8	24645	1.6369	0.050825	1
ENSG00000183579	ZNRF3	22	29279580	29453475	576	39	24645	1.6368	0.050834	1
ENSG00000273274	ZBTB8B	1	32930670	32962287	56	8	24645	1.6362	0.050902	1
ENSG00000152422	XRCC4	5	82373317	82649606	1055	44	24645	1.6352	0.050998	1
ENSG00000183675	PTPN20B	10	48736874	48827966	4	2	24645	1.6349	0.051037	1
ENSG00000213213	CCDC183	9	139690802	139702193	43	13	24645	1.6348	0.051045	1
ENSG00000205420	KRT6A	12	52880958	52887041	29	5	24645	1.6345	0.051075	1
ENSG00000171827	ZNF570	19	37958487	37976260	61	16	24645	1.6339	0.051143	1
ENSG00000108798	ABI3	17	47287589	47300587	41	14	24645	1.6335	0.051185	1
ENSG00000212901	KRTAP3-1	17	39164773	39175576	58	15	24645	1.6329	0.051241	1
ENSG00000184647	PRSS55	8	10383056	10411676	78	16	24645	1.6316	0.051387	1
ENSG00000151445	VIPAS39	14	77893018	77924295	175	22	24645	1.6311	0.051431	1
ENSG00000111432	FZD10	12	130647004	130650285	9	4	24645	1.6297	0.051586	1
ENSG00000221887	HMSD	18	61616535	61649008	188	30	24645	1.6293	0.051629	1
ENSG00000134186	PRPF38B	1	109234945	109244425	11	7	24645	1.6287	0.051685	1
ENSG00000244734	HBB	11	5246694	5250625	1	1	24645	1.6287	0.05169	1
ENSG00000176142	TMEM39A	3	119148347	119187677	113	30	24645	1.6284	0.051719	1
ENSG00000103241	FOXF1	16	86544133	86548076	23	13	24645	1.6284	0.051723	1
ENSG00000253831	ETV3L	1	157061836	157069600	42	17	24645	1.6274	0.051829	1
ENSG00000125845	BMP2	20	6748311	6760927	27	11	24645	1.6271	0.051853	1
ENSG00000216937	CCDC7	10	32735068	32863492	737	33	24645	1.6271	0.051854	1
ENSG00000164483	SAMD3	6	130465460	130686570	1382	48	24645	1.6263	0.051939	1
ENSG00000153237	CCDC148	2	159027593	159313265	1620	73	24645	1.6259	0.051985	1
ENSG00000130005	GAMT	19	1397091	1401569	5	2	24645	1.6257	0.052005	1
ENSG00000151062	CACNA2D4	12	1901123	2028002	289	64	24645	1.6252	0.05206	1
ENSG00000175857	GAPT	5	57787262	57792917	23	10	24645	1.6244	0.052142	1
ENSG00000204704	OR2W1	6	29011990	29013017	2	1	24645	1.6243	0.05216	1
ENSG00000254706	RP11-565P22.6	1	162335197	162351905	45	23	24645	1.6241	0.052176	1
ENSG00000137831	UACA	15	70946893	71055932	351	28	24645	1.624	0.052191	1
ENSG00000267697	LUZP6	7	135612022	135612198	1	1	24645	1.6235	0.05224	1
ENSG00000120837	NFYB	12	104510855	104532067	68	18	24645	1.6235	0.052246	1
ENSG00000221944	TIGD1	2	233412779	233415226	6	3	24645	1.6231	0.052287	1
ENSG00000138039	LHCGR	2	48859428	48982880	552	57	24645	1.6222	0.052383	1
ENSG00000149743	TRPT1	11	63991271	63993726	5	3	24645	1.6221	0.052396	1
ENSG00000044459	CNTLN	9	17134980	17503921	2201	41	24645	1.6204	0.052572	1
ENSG00000027869	SH2D2A	1	156776035	156786654	17	10	24645	1.6201	0.052608	1
ENSG00000182899	RPL35A	3	197676858	197683481	20	5	24645	1.6198	0.052636	1
ENSG00000112335	SNX3	6	108532426	108582464	112	27	24645	1.6198	0.052642	1
ENSG00000100583	SAMD15	14	77843032	77857840	84	17	24645	1.6191	0.052717	1
ENSG00000112078	KCTD20	6	36410544	36458920	185	20	24645	1.6188	0.052746	1
ENSG00000204377	C1orf134	1	16555368	16556038	2	1	24645	1.6185	0.052778	1
ENSG00000197245	FAM110D	1	26485511	26489119	12	6	24645	1.6182	0.052814	1
ENSG00000205863	C1QTNF9B	13	24465238	24476794	61	10	24645	1.6175	0.052884	1
ENSG00000139613	SMARCC2	12	56556767	56583351	43	13	24645	1.6166	0.052983	1
ENSG00000010626	LRRC23	12	6982733	7023407	13	5	24645	1.6146	0.053194	1
ENSG00000111319	SCNN1A	12	6456009	6486896	19	11	24645	1.614	0.05326	1
ENSG00000260286	C6orf229	6	24797549	24799117	6	4	24645	1.6139	0.05327	1
ENSG00000171295	ZNF440	19	11925099	11946016	90	16	24645	1.6138	0.05328	1
ENSG00000137221	TJAP1	6	43445261	43474294	99	19	24645	1.6137	0.053299	1
ENSG00000160058	BSDC1	1	32830704	32860332	53	13	24645	1.6136	0.053311	1
ENSG00000173614	NMNAT1	1	10003486	10045559	106	23	24645	1.6134	0.053326	1
ENSG00000169902	TPST1	7	65670186	65885530	604	30	24645	1.6122	0.053464	1
ENSG00000204469	PRRC2A	6	31588497	31605548	100	36	24645	1.6119	0.053488	1
ENSG00000166333	ILK	11	6624961	6632102	19	6	24645	1.6115	0.053535	1
ENSG00000106268	NUDT1	7	2281857	2290781	37	12	24645	1.6096	0.053741	1
ENSG00000115539	PDCL3	2	101179152	101193197	74	16	24645	1.6093	0.05378	1
ENSG00000144837	PLA1A	3	119316689	119348658	151	35	24645	1.6089	0.05382	1
ENSG00000181781	ODF3L2	19	463346	474983	1	1	24645	1.6088	0.05383	1
ENSG00000134061	CD180	5	66478103	66492627	29	9	24645	1.6085	0.053864	1
ENSG00000269267	AC008498.1	5	60411538	60411762	2	1	24645	1.6079	0.053925	1
ENSG00000140396	NCOA2	8	71021997	71316040	987	39	24645	1.6079	0.053932	1
ENSG00000176884	GRIN1	9	140032842	140063207	68	21	24645	1.6072	0.054006	1
ENSG00000185917	SETD4	21	37406839	37451687	234	33	24645	1.6062	0.054112	1
ENSG00000174236	REP15	12	27849428	27850566	5	3	24645	1.6062	0.054114	1
ENSG00000150779	TIMM8B	11	111955524	111957522	7	4	24645	1.6061	0.054129	1
ENSG00000033122	LRRC7	1	70034081	70617628	1755	90	24645	1.6059	0.054144	1
ENSG00000106144	CASP2	7	142985308	143004789	30	14	24645	1.6059	0.054144	1
ENSG00000205740	AL359878.1	10	1017097	1034281	3	2	24645	1.6052	0.054228	1
ENSG00000082556	OPRK1	8	54138284	54164257	168	23	24645	1.605	0.054244	1
ENSG00000178852	EFCAB13	17	45400656	45518678	500	22	24645	1.6047	0.054283	1
ENSG00000172348	RCAN2	6	46188475	46459709	604	57	24645	1.604	0.054362	1
ENSG00000103313	MEFV	16	3292028	3306627	30	10	24645	1.6036	0.054406	1
ENSG00000132740	IGHMBP2	11	68671310	68708070	176	26	24645	1.603	0.054464	1
ENSG00000092098	RNF31	14	24615892	24629870	61	19	24645	1.6028	0.054491	1
[truncated: 17,884 more rows]

## Sheet: SD6
Supplementary Data 6: Gene-based analysis (MAGMA) in cross-ancestry meta-analysis. Significant values after FDR correction are in bold. All tests were two-sided.
[truncated: 19,174 more rows]

[truncated: 16 more sheets: SD7, SD8, SD9, SD10, SD11, SD12, SD13, SD14, SD15, SD16, SD17, SD18, SD19, SD20, SD21, SD22]
