# Supplementary material for: The genetics of fibromyalgia and its relationships to psychiatric and medical traits
Source: Nat Commun. 2026 Jul 28;17:6248. doi: 10.1038/s41467-026-75256-6 (PMC13415558; doi:10.1038/s41467-026-75256-6)
Supplement: Supplementary file 6 — Source Data [file 41467_2026_75256_MOESM6_ESM.xlsx]

## Sheet: Figure 2
	All Subjects			Females			Males
Trait	rg	SE	P	rg	SE	P	rg	SE	P
Academic Degree	-0.3751	0.0231	1.5934e-59	-0.3525	0.0288	1.8237e-34	-0.2615	0.039	1.8936e-11
Executive Functioning	-0.1604	0.0271	3.1839e-09	-0.1489	0.031	1.554e-06	-0.128	0.0386	0.0009
Physical Activity	-0.5042	0.027	1.044e-77	-0.5311	0.0348	1.3179e-52	-0.3624	0.0412	1.3524e-18
Neuroticism	0.375	0.027	6.1933e-44	0.3403	0.0315	2.9025e-27	0.3184	0.0379	4.6843e-17
ADHD	0.5706	0.0289	6.4519e-87	0.5524	0.0351	7.3363e-56	0.4667	0.043	1.7722e-27
Depression	0.6899	0.0215	1.8608e-226	0.6696	0.0276	1.1881e-129	0.5472	0.0446	1.226e-34
Suicidality	0.5564	0.0354	1.5613e-55	0.5427	0.0405	6.1829e-41	0.4402	0.0608	4.5051e-13
Schizophrenia	0.1774	0.0253	2.2754e-12	0.1867	0.0299	4.5258e-10	0.1034	0.0348	0.003
PTSD	0.7216	0.0255	7.9934e-176	0.6668	0.0287	9.6316e-120	0.5583	0.0441	1.0062e-36
PTSD - Avoidance	0.6292	0.0337	7.9043e-78	0.5774	0.038	3.381e-52	0.4859	0.0524	1.7822e-20
PTSD - Reexperiencing	0.62	0.0323	3.7555e-82	0.5771	0.0381	6.1647e-52	0.4528	0.055	1.8315e-16
PTSD - Hyperarousal	0.6766	0.0316	1.1999e-101	0.6363	0.0351	2.6356e-73	0.517	0.0554	1.1235e-20
Generalized Anxiety Disorder	0.4512	0.0562	9.4972e-16	0.3972	0.0618	1.3222e-10	0.3152	0.0907	0.0005
Problematic Alcohol Use	0.1949	0.0346	1.813e-08	0.2279	0.04	1.176e-08	0.1457	0.046	0.0015
Cannabis Use Disorder	0.3343	0.032	1.4598e-25	0.3279	0.0346	2.6887e-21	0.2378	0.0479	6.8584e-07
Opioid Use Disorder	0.4068	0.0545	8.1516e-14	0.4068	0.0545	8.1516e-14	0.4068	0.0545	8.1516e-14
Chronic Pain	0.8044	0.0231	1.1481e-264	0.7828	0.0281	8.1905e-171	0.6334	0.046	4.169e-43
Insomnia	0.5299	0.0297	3.6874e-71	0.4917	0.0359	9.8361e-43	0.438	0.0465	4.3721e-21
BMI	0.2965	0.0216	6.5099e-43	0.3244	0.0261	2.2186e-35	0.1937	0.0339	1.0579e-08
High Blood Pressure	0.2424	0.0243	2.294e-23	0.2303	0.0284	5.7282e-16	0.2028	0.0398	3.3995e-07
Obesity	0.335	0.0277	1.3191e-33	0.3347	0.0318	6.8277e-26	0.2687	0.0383	2.3945e-12
T2D	0.3327	0.0325	1.4628e-24	0.3259	0.0386	3.0144e-17	0.282	0.0454	5.3686e-10
Autoimmune	0.3078	0.0296	2.8016e-25	0.3042	0.0329	2.1226e-20	0.2181	0.0451	1.3088e-06
Migraine	0.5756	0.034	1.7947e-64	0.5669	0.0396	1.7842e-46	0.4585	0.0576	1.7356e-15
Endometriosis	0.3447	0.0339	2.4876e-24	0.2943	0.0389	3.8906e-14	0.298	0.0568	1.5902e-07
Alzheimer's Disease	0.082	0.0648	0.2057	0.0878	0.071	0.2161	0.0036	0.0798	0.9639
Parkinson's Disease	-0.0439	0.0554	0.4276	-0.0047	0.0639	0.9411	-0.0327	0.0905	0.718

## Sheet: Figure 3
MTAG Lead SNP			Compatison to Fibromylgia GWAS
rsID	Beta	SE	Beta	SE
rs1993709	-0.0187363	0.00298078	-0.0855	0.0136
rs6690570	0.0131311	0.00225224	0.0572	0.0118
rs10920885	-0.0170294	0.00286312	-0.0286	0.0076
rs12469476	-0.0131206	0.00225313	-0.06	0.0151
rs12617392	-0.0158605	0.00225479	-0.0322	0.006
rs2668732	-0.0154104	0.00232961	-0.0488	0.0105
rs17782474	-0.0210671	0.0036853	-0.0857	0.017
rs73961845	0.0130194	0.00231478	0.0482	0.0104
rs77585733	0.0269438	0.00410413	0.0508	0.0112
rs13063621	-0.0157178	0.00224713	-0.031	0.006
rs34811474	-0.0148543	0.00270063	-0.0367	0.0072
rs12646543	0.0150421	0.00233381	0.031	0.0062
rs62344664	-0.0137447	0.00251414	-0.0287	0.0066
rs416223	-0.0127483	0.00228034	-0.047	0.0102
rs77583774	0.0225495	0.00413107	0.0482	0.0106
rs9357048	-0.0261409	0.0042536	-0.0375	0.0109
rs3131854	-0.015751	0.00274557	-0.014	0.0073
rs9265878	0.0173456	0.00257738	0.0312	0.0072
rs3129905	-0.0177539	0.00242045	-0.0366	0.0064
rs9469897	0.0167692	0.00296207	0.0406	0.0077
rs61417237	0.0149585	0.00238843	0.032	0.0064
rs62427982	-0.0147042	0.0024283	-0.0482	0.0108
rs73167394	0.0150613	0.00239232	0.0555	0.0108
rs10262103	0.0154754	0.00226222	0.0415	0.0102
rs75645829	-0.0165611	0.00243973	-0.0348	0.0065
rs10123941	-0.0141012	0.00251638	-0.0355	0.0067
rs7020938	0.0154147	0.00229754	0.0272	0.0062
rs6478712	-0.0146785	0.00232086	-0.0402	0.0063
rs7857390	-0.0134602	0.00230111	-0.0416	0.0103
rs28470994	-0.0218127	0.00358473	-0.037	0.0091
rs2225962	-0.0179452	0.00298538	-0.0386	0.008
rs10883806	-0.0235993	0.00392909	-0.0538	0.0107
rs3907482	-0.012828	0.00224652	-0.0316	0.006
rs10785159	-0.0134983	0.00233204	-0.0284	0.0063
rs2587363	-0.0146763	0.00227296	-0.0573	0.0101
rs1538857	-0.0153096	0.00229886	-0.04	0.0103
rs17057528	-0.0142688	0.00255901	-0.0313	0.0069
rs34883191	-0.0141355	0.00224627	-0.0473	0.0101
rs12323738	0.0138666	0.00236273	0.0414	0.0105
rs200493300	0.0140013	0.002536	0.0249	0.0069
rs62086903	-0.0184404	0.00261499	-0.0542	0.0116
rs2472610	0.0134386	0.00236217	0.0261	0.0063
rs62098042	0.0173626	0.00226848	0.0295	0.0061
rs71367544	0.0164788	0.00282697	0.0316	0.0074
rs4811123	0.013027	0.00225105	0.0288	0.006

## Sheet: Figure 4
p2	Effect	se	p	pheno
AcaDeg	-0.3487	0.0409	1.56e-17	as Exposure
AcaDeg	-0.1625	0.0094	1.56e-67	as Outcome
ADHD	0.3378	0.0377	2.95e-19	as Exposure
ADHD	0.2601	0.0259	8.32e-24	as Outcome
Autoimmune	0.1563	0.0355	1.09e-05	as Exposure
Autoimmune	0.0532	0.006	1.11e-18	as Outcome
BMI	0.3735	0.0498	6.12e-14	as Exposure
BMI	0.1073	0.0066	7.73e-59	as Outcome
CanUD	0.0659	0.0179	0.000238	as Exposure
CanUD	0.3322	0.0689	1.44e-06	as Outcome
Chronic Pain	0.4408	0.0324	3.63e-42	as Exposure
Chronic Pain	0.4462	0.0241	8.64e-77	as Outcome
Depression	0.2886	0.0226	3.43e-37	as Exposure
Depression	0.658	0.0281	2.9e-121	as Outcome
Endometriosis	0.2145	0.0355	1.6e-09	as Exposure
Endometriosis	0.023	0.0095	0.0376	as Outcome
ExecFunc	-0.0664	0.0214	0.00183	as Exposure
ExecFunc	-0.0858	0.0167	3e-07	as Outcome
GAD	0.1317	0.0378	0.000488	as Exposure
GAD	0.0579	0.0447	0.234	as Outcome
High BP	0.2414	0.0403	2.18e-09	as Exposure
High BP	0.0538	0.0087	7.03e-10	as Outcome
Insomnia	0.2242	0.0264	2.32e-17	as Exposure
Insomnia	0.2861	0.0421	1.06e-11	as Outcome
Migraine	0.5574	0.077	4.66e-13	as Exposure
Migraine	0.0902	0.0123	3.39e-15	as Outcome
Neuroticism	0.3395	0.0471	5.46e-13	as Exposure
Neuroticism	0.1316	0.0101	7.22e-39	as Outcome
Obesity	0.236	0.0352	1.91e-11	as Exposure
Obesity	0.1254	0.0124	4.81e-24	as Outcome
OUD	0.1587	0.0372	2.01e-05	as Exposure
OUD	0.8692	0.2138	4.81e-05	as Outcome
PAU	0.0268	0.0183	0.163	as Exposure
PAU	0.1185	0.0362	0.00107	as Outcome
PhysAct	-0.3494	0.0365	9.71e-22	as Exposure
PhysAct	-0.2499	0.0204	1.8e-34	as Outcome
PTSD av	0.3254	0.0328	3.33e-23	as Exposure
PTSD av	0.2448	0.035	2.76e-12	as Outcome
PTSD hyp	0.399	0.0348	1.67e-30	as Exposure
PTSD hyp	0.25	0.0335	4.31e-14	as Outcome
PTSD re-ex	0.3314	0.0348	1.74e-21	as Exposure
PTSD re-ex	0.2175	0.0303	7.43e-13	as Outcome
PTSD	0.2558	0.0195	1.67e-39	as Exposure
PTSD	0.6762	0.0331	1.45e-92	as Outcome
Schizophrenia	0.1803	0.0625	0.00388	as Exposure
Schizophrenia	0.0266	0.0048	2.86e-08	as Outcome
Suicidality	0.1603	0.0208	1.36e-14	as Exposure
Suicidality	0.4015	0.0679	3.31e-09	as Outcome
T2D	0.257	0.0492	1.77e-07	as Exposure
T2D	0.0547	0.0114	1.6e-06	as Outcome

## Sheet: Figure 5
	lhs	op	rhs	Unstand Est	Unstand SE	STD Genotype	STD Genotype SE	STD All	p value
19	F1	=~	neuroticism	0.243952	0.0108263	0.871026	0.0386777	0.871026	1.96e-112
17	F1	=~	depression	0.102709	0.0115058	0.49297	0.0551155	0.49297	4.39e-19
20	F1	=~	ptsd	0.0554286	0.00971982	0.314179	0.0547453	0.314064	1.18e-08
18	F1	=~	gad	0.156945	0.00668501	0.849452	0.0362049	0.849453	6.99e-122
30	F2	=~	suicidality	0.125949	0.013716	0.388801	0.0420896	0.388801	4.21e-20
29	F2	=~	pau	0.199116	0.00826495	0.683959	0.0283903	0.683959	3.06e-128
27	F2	=~	canud	0.274924	0.00757582	0.990221	0.0272805	0.990221	2.36e-288
28	F2	=~	oud	0.384774	0.0174098	0.988426	0.0447232	0.988427	3.09e-108
39	F3	=~	fibromyalgia	0.223132	0.00607476	0.904247	0.0246172	0.904247	2.34e-295
38	F3	=~	endometriosis	0.0991621	0.00503161	0.332997	0.0168973	0.332997	1.85e-86
37	F3	=~	chronicpain	0.24132	0.0047356	0.885477	0.0173758	0.885477	< 5e-300
40	F3	=~	insomnia	0.137645	0.0039494	0.644016	0.0184786	0.644016	3.95e-266
36	F3	=~	autoimmune	0.0704291	0.00362809	0.309741	0.0159565	0.309741	6.09e-84
41	F3	=~	migraine	0.106486	0.0034487	0.571574	0.0185129	0.571574	2.42e-209
42	F3	=~	pa	0.0904029	0.00801454	0.371966	0.0327696	0.371966	1.65e-29
47	F4	=~	bmi	0.421954	0.00833752	0.855638	0.0169076	0.855638	< 5e-300
48	F4	=~	highbp	0.19232	0.00604925	0.555208	0.0174633	0.555208	8.26e-222
49	F4	=~	obesity	0.274366	0.00720206	0.701554	0.0184148	0.701554	< 5e-300
50	F4	=~	t2d	0.166524	0.00650494	0.73346	0.0286516	0.73346	1.54e-144
55	F5	=~	adhd	0.161106	0.0124871	0.39668	0.0305068	0.396679	4.4e-38
54	F5	=~	academicdegree	0.409893	0.0187892	1.00376	0.0459206	1.00376	1.66e-105
56	F5	=~	execfunction	0.0878422	0.00551385	0.288146	0.0180796	0.288146	3.85e-57
57	F5	=~	pa	0.0932794	0.00996169	0.381794	0.0407298	0.381794	7.69e-21
60	F6	=~	adhd	0.248132	0.0108721	0.608625	0.0266591	0.608625	2.72e-115
61	F6	=~	depression	0.121277	0.0103149	0.582882	0.0494685	0.582882	6.46e-32
63	F6	=~	suicidality	0.180831	0.0119258	0.558358	0.0366575	0.558357	6.22e-52
62	F6	=~	ptsd	0.140084	0.00813154	0.791386	0.0457362	0.791095	1.66e-66
66	F7	=~	schizophrenia	0.748551	0.0313552	0.826707	0.0346026	0.826707	5.81e-126
65	F7	=~	execfunction	0.134019	0.00658192	0.439679	0.0215772	0.439679	3.66e-92
1	academicdegree	~~	academicdegree	0.001	0.0150221	0.00100086	0.0899005	0.00100086	0.946925
77	ptsd	~~	ptsd	0.001	0.000978962	0.0010006	0.0310133	0.0010006	0.307022
67	fibromyalgia	~~	fibromyalgia	0.0110998	0.00289602	0.182338	0.0475618	0.182338	0.000126698
8	endometriosis	~~	endometriosis	0.0788309	0.0069296	0.889113	0.0781557	0.889113	5.51e-30
72	neuroticism	~~	neuroticism	0.0188507	0.00426366	0.241313	0.0543659	0.241313	9.81e-06
2	adhd	~~	adhd	0.0584471	0.00681016	0.349112	0.0408848	0.349112	9.3e-18
7	depression	~~	depression	0.00437536	0.00130977	0.0997254	0.0300604	0.0997254	0.000836099
78	schizophrenia	~~	schizophrenia	0.258606	0.0467653	0.316556	0.0570091	0.316556	3.2e-08
79	suicidality	~~	suicidality	0.0304506	0.00534285	0.287844	0.0507763	0.287844	1.2e-08
68	gad	~~	gad	0.00946519	0.00461672	0.278429	0.135406	0.27843	0.0403453
76	pau	~~	pau	0.0451313	0.00380145	0.5322	0.0448461	0.5322	1.65e-32
5	canud	~~	canud	0.00153597	0.00435994	0.0194628	0.0565343	0.0194628	0.724619
74	oud	~~	oud	0.00356358	0.0135307	0.0230124	0.0892607	0.0230125	0.792266
6	chronicpain	~~	chronicpain	0.0160363	0.00224464	0.215931	0.0302191	0.215931	9.05e-13
70	insomnia	~~	insomnia	0.026731	0.00191735	0.585243	0.0419748	0.585243	3.54e-44
4	bmi	~~	bmi	0.0651449	0.00579136	0.267884	0.0238139	0.267884	2.35e-29
69	highbp	~~	highbp	0.0829981	0.00493102	0.691745	0.0410972	0.691745	1.43e-63
73	obesity	~~	obesity	0.0776712	0.0050892	0.507822	0.0332736	0.507822	1.37e-52
80	t2d	~~	t2d	0.0238179	0.00327194	0.462037	0.0634757	0.462037	3.35e-13
3	autoimmune	~~	autoimmune	0.0467333	0.00482461	0.90406	0.0933313	0.90406	3.44e-22
71	migraine	~~	migraine	0.0233676	0.00195549	0.673303	0.0563433	0.673303	6.51e-33
9	execfunction	~~	execfunction	0.0684445	0.00331058	0.735667	0.0355969	0.735667	5.88e-95
75	pa	~~	pa	0.0345787	0.00234589	0.58288	0.0394709	0.58288	3.56e-49
11	F1	~~	F2	0.311308	0.0282489	0.31	0.03	0.31158	3.05e-28
12	F1	~~	F3	0.556096	0.0251293	0.56	0.03	0.556214	1.65e-108
13	F1	~~	F4	0.096729	0.0198084	0.1	0.02	0.0968463	1.04e-06
14	F1	~~	F5	0.208101	0.0220585	0.21	0.02	0.208382	3.95e-21
15	F1	~~	F6	0.555869	0.0466755	0.55	0.05	0.552483	1.06e-32
16	F1	~~	F7	0.367392	0.0304047	0.37	0.03	0.367627	1.29e-33
22	F2	~~	F3	0.382882	0.0191565	0.38	0.02	0.382997	7.14e-89
23	F2	~~	F4	0.0696998	0.0164585	0.07	0.02	0.0697486	2.29e-05
24	F2	~~	F5	0.36127	0.0223898	0.36	0.02	0.360996	1.44e-58
25	F2	~~	F6	0.578092	0.0269548	0.57	0.03	0.574016	4.9e-102
26	F2	~~	F7	0.481999	0.027285	0.48	0.03	0.482187	7.75e-70
32	F3	~~	F4	0.480132	0.0163633	0.48	0.02	0.480212	3.03e-189
33	F3	~~	F5	0.468867	0.0256544	0.47	0.03	0.468246	1.28e-74
34	F3	~~	F6	0.751359	0.0214206	0.75	0.02	0.747125	1.54e-269
35	F3	~~	F7	0.138207	0.0208985	0.14	0.02	0.138268	3.76e-11
44	F4	~~	F5	0.405377	0.0208889	0.4	0.02	0.404702	6.83e-84
45	F4	~~	F6	0.382431	0.0235676	0.38	0.02	0.380507	3.25e-59
46	F4	~~	F7	-0.129495	0.019955	-0.13	0.02	-0.129483	8.62e-11
52	F5	~~	F6	0.258336	0.0291617	0.25	0.03	0.254959	8.09e-19
53	F5	~~	F7	-0.0474896	0.0207037	-0.05	0.02	-0.0474106	0.0218035
59	F6	~~	F7	0.443764	0.0314021	0.44	0.03	0.441583	2.42e-45
10	F1	~~	F1	1		1		1	<NA>
21	F2	~~	F2	1		1		1	<NA>
31	F3	~~	F3	1		1		1	<NA>
43	F4	~~	F4	1		1		1	<NA>
51	F5	~~	F5	1		1		1	<NA>
58	F6	~~	F6	1		1		1	<NA>
64	F7	~~	F7	1		1		1	<NA>

## Sheet: Supplementary Figure 10
SNP	ALT	REF	Effect	SE	Data
rs11395028	CT	C	0.0685835	0.0142967	AoU
rs11395028	CT	C	0.0593	0.0204	UKBB
rs11395028	CT	C	0.0655	0.0117	Meta-Analysis
rs181388182	T	G	0.0753967	0.0312526	Finngen
rs181388182	T	G	0.0400806	0.0152316	AoU
rs181388182	T	G	0.0303149	0.0084728	MVP
rs181388182	T	G	0.0596	0.0217	UKBB
rs181388182	T	G	0.0373	0.0068	Meta-Analysis
rs1993709	A	G	-0.0651371	0.0342421	Finngen
rs1993709	A	G	-0.0953193	0.0183816	AoU
rs1993709	A	G	-0.0781	0.025	UKBB
rs1993709	A	G	-0.0855	0.0136	Meta-Analysis
rs2242656	T	C	0.0268671	0.0336753	Finngen
rs2242656	T	C	0.0562575	0.0173698	AoU
rs2242656	T	C	0.0376811	0.00938889	MVP
rs2242656	T	C	0.0631	0.0248	UKBB
rs2242656	T	C	0.0431	0.0076	Meta-Analysis
rs2587363	A	G	-0.0474996	0.0239591	Finngen
rs2587363	A	G	-0.0657211	0.0136148	AoU
rs2587363	A	G	-0.0467	0.0195	UKBB
rs2587363	A	G	-0.0573	0.0101	Meta-Analysis
rs56405820	A	G	0.0227743	0.0247846	Finngen
rs56405820	A	G	0.0477801	0.0145597	AoU
rs56405820	A	G	0.029015	0.00808826	MVP
rs56405820	A	G	0.0603	0.0207	UKBB
rs56405820	A	G	0.0353	0.0065	Meta-Analysis
rs6478712	T	C	-0.0214538	0.027985	Finngen
rs6478712	T	C	-0.0391342	0.0140495	AoU
rs6478712	T	C	-0.0453366	0.00778035	MVP
rs6478712	T	C	-0.018	0.02	UKBB
rs6478712	T	C	-0.0402	0.0063	Meta-Analysis
rs71080556	G	GT	-0.0640045	0.0248809	Finngen
rs71080556	G	GT	-0.076535	0.01358	AoU
rs71080556	G	GT	-0.0737	0.0119	Meta-Analysis
rs72831629	T	C	-0.0767055	0.0396752	Finngen
rs72831629	T	C	-0.0669762	0.0267458	AoU
rs72831629	T	C	-0.061744	0.0149681	MVP
rs72831629	T	C	-0.1049	0.0374	UKBB
rs72831629	T	C	-0.0684	0.0118	Meta-Analysis
rs9279546	CT	C	-0.0435383	0.0164778	AoU
rs9279546	CT	C	-0.0373151	0.00884626	MVP
rs9279546	CT	C	-0.0793	0.0233	UKBB
rs9279546	CT	C	-0.043	0.007	Meta-Analysis

## Sheet: Supplementary Figure 34
	MTAG
Trait	rg	SE	P
Academic Degree	-0.4566	0.0184	2.5932e-135
Executive Functioning	-0.1837	0.0225	3.6746e-16
Physical Activity	-0.4929	0.0248	3.2936e-88
Neuroticism	0.4029	0.023	7.6318e-69
ADHD	0.5928	0.0221	4.1415e-159
Depression	0.6935	0.016	0
Suicidality	0.5435	0.0295	1.0808e-75
Schizophrenia	0.1406	0.0214	4.7373e-11
PTSD	0.7149	0.0184	0
PTSD - Avoidance	0.5963	0.0284	8.3828e-98
PTSD - Reexperiencing	0.6087	0.0275	1.6951e-108
PTSD - Hyperarousal	0.6419	0.0268	5.2618e-127
Generalized Anxiety Disorder	0.447	0.0479	1.0595e-20
Problematic Alcohol Use	0.2145	0.0275	5.6354e-15
Cannabis Use Disorder	0.3667	0.029	1.1042e-36
Opioid Use Disorder	0.4452	0.0439	3.3112e-24
Chronic Pain	0.8076	0.0179	0
Insomnia	0.5306	0.025	9.4666e-100
BMI	0.2985	0.0182	2.3381e-60
High Blood Pressure	0.2386	0.02	8.0498e-33
Obesity	0.2959	0.0219	1.0569e-41
T2D	0.323	0.0265	4.703e-34
Autoimmune	0.3578	0.027	4.4746e-40
Migraine	0.6805	0.0282	1.193e-128
Endometriosis	0.4428	0.0277	2.0511e-57
Alzheimer's Disease	0.1151	0.0625	0.0654
Parkinson's Disease	-0.0627	0.0461	0.174
